# Supplementary material for: Gene-Environment Interactions in Stress Response Contribute Additively to a Genotype-Environment Interaction
Source: PLoS Genet. 2016 Jul 20;12(7):e1006158. doi: 10.1371/journal.pgen.1006158 (PMC4954657; doi:10.1371/journal.pgen.1006158)
Supplement: S7 Table — Column 2 shows the replicate number, and Columns 3 through 6 labeled ‘G30’,’G37’,’E30’, and ‘E37’ are the average pixel intensity of the colonies measured under the four conditions. The genotype at a locus is labeled as ‘0’ if the individual carries the BY allele or ‘1’ if it carries the YJM allele. (XLS) [file pgen.1006158.s012.xls]

## Sheet: Pixel intensity for all 5 repli
position	replicate	G30	G37	E30	E37	chr1	chr7	chr10.1	chr10.2
1_A10	1	119.591	85.6127	57.7927	49.6458	1	1	1	0		0=BY
1_A10	2	81.7726	65.438	49.675	40.2284	1	1	1	0		1=YJM
1_A10	3	86.3692	82.3158	50.2382	44.2328	1	1	1	0
1_A10	4	95.7033	62.8317	54.0887	52.5178	1	1	1	0
1_A10	5	90.4861	80.6689	54.4421	43.7567	1	1	1	0
1_A11	1	115.244	83.5726	55.4184	32.5309	0	0	0	1
1_A11	2	90.1597	63.3875	44.157	24.3089	0	0	0	1
1_A11	3	80.9703	54.8242	52.2231	22.4804	0	0	0	1
1_A11	4	74.3035	71.0583	35.2253	23.7856	0	0	0	1
1_A11	5	77.0588	65.9857	37.7211	22.4106	0	0	0	1
1_A12	1	75.3186	49.7663	42.2542	29.4402	0	0	1	1
1_A12	2	104.553	76.6075	50.3827	37.977	0	0	1	1
1_A12	3	100.372	69.7938	46.6391	40.8816	0	0	1	1
1_A12	4	78.6349	78.7198	38.4455	33.5863	0	0	1	1
1_A12	5	90.8993	79.9043	50.8959	33.8397	0	0	1	1
1_A2	1	115.01	103.195	56.7661	44.3496	0	0	1	1
1_A2	2	101.435	75.3507	48.8605	38.3426	0	0	1	1
1_A2	3	82.0969	69.4886	49.2861	34.5598	0	0	1	1
1_A2	4	96.9218	67.4523	47.8427	39.3311	0	0	1	1
1_A2	5	95.1692	104.767	59.237	50.8529	0	0	1	1
1_A3	1	104.818	100.24	60.4391	45.8959	1	1	0	0
1_A3	2	110.518	75.581	88.5156	41.316	1	1	0	0
1_A3	3	96.5257	93.154	58.6578	56.6756	1	1	0	0
1_A3	4	86.077	71.5005	52.4478	43.7882	1	1	0	0
1_A3	5	97.9599	100.048	59.7442	44.8228	1	1	0	0
1_A4	1	108.876	96.3768	54.7687	47.8317	0	1	1	0
1_A4	2	84.308	75.9943	76.1294	46.142	0	1	1	0
1_A4	3	108.168	91.9453	58.7666	57.8428	0	1	1	0
1_A4	4	59.9654	96.8267	55.5589	55.6473	0	1	1	0
1_A4	5	91.8623	67.469	55.8045	38.8225	0	1	1	0
1_A5	1	93.6868	81.3241	52.4052	26.138	1	0	0	0
1_A5	2	94.3354	58.3644	27.9608	15.9877	1	0	0	0
1_A5	3	98.4871	85.2001	50.1656	26.0095	1	0	0	0
1_A5	4	94.9184	96.4933	70.0485	29.9653	1	0	0	0
1_A5	5	90.6948	73.5017	52.7961	25.3261	1	0	0	0
1_A6	1	66.5546	61.1833	35.7833	10.2596	0	0	0	0
1_A6	2	110.74	74.2002	40.4989	18.0219	0	0	0	0
1_A6	3	89.3135	62.7072	40.3879	8.49946	0	0	0	0
1_A6	4	112.64	80.192	56.6309	15.2066	0	0	0	0
1_A6	5	95.1499	63.9305	47.2782	9.34315	0	0	0	0
1_A7	1	70.5892	73.1158	31.666	21.8508	1	0	1	0
1_A7	2	85.286	63.0578	50.4317	42.1649	1	0	1	0
1_A7	3	99.702	70.1012	48.1226	40.001	1	0	1	0
1_A7	4	66.8917	63.6141	40.7481	35.467	1	0	1	0
1_A7	5	96.138	75.2749	55.3007	42.6847	1	0	1	0
1_A8	1	118.056	89.328	64.1234	50.9988	1	0	1	0
1_A8	2	108.408	87.8078	59.2382	49.0703	1	0	1	0
1_A8	3	96.7552	74.0094	53.3525	45.4528	1	0	1	0
1_A8	4	74.4671	85.7344	50.6576	51.887	1	0	1	0
1_A8	5	102.752	87.0934	55.2242	41.1508	1	0	1	0
1_A9	1	124.432	81.1555	53.5968	34.7888	1	0	0	1
1_A9	2	87.0706	62.7434	47.6461	30.3288	1	0	0	1
1_A9	3	81.1868	63.5969	51.6953	24.4561	1	0	0	1
1_A9	4	82.8577	66.9131	47.0522	31.1778	1	0	0	1
1_A9	5	115.723	84.9514	49.502	33.5114	1	0	0	1
1_B1	1	104.606	109.05	61.2276	44.081	1	0	0	1
1_B1	2	66.6792	81.815	65.0687	38.9278	1	0	0	1
1_B1	3	85.0259	70.4694	49.4605	41.6652	1	0	0	1
1_B1	4	99.1922	77.9201	38.5554	35.0905	1	0	0	1
1_B1	5	73.6783	68.2802	41.9528	24.2831	1	0	0	1
1_B10	1	100.352	70.4643	59.1068	36.1912	0	1	0	0
1_B10	2	78.9307	72.3714	62.9171	31.8116	0	1	0	0
1_B10	3	98.8394	76.132	57.3014	28.5674	0	1	0	0
1_B10	4	79.0095	73.5694	46.1064	30.2258	0	1	0	0
1_B10	5	58.0001	95.175	75.8083	39.0982	0	1	0	0
1_B11	1	99.7398	83.8913	59.0177	53.4979	0	1	0	1
1_B11	2	87.6717	60.6637	55.1162	46.4022	0	1	0	1
1_B11	3	86.0441	78.5762	58.0586	58.3384	0	1	0	1
1_B11	4	96.273	77.2583	53.6035	51.9454	0	1	0	1
1_B11	5	93.0654	76.7012	57.653	45.2045	0	1	0	1
1_B12	1	99.9817	93.3477	66.4814	39.8166	0	0	0	1
1_B12	2	108.529	89.3189	54.5655	36.6307	0	0	0	1
1_B12	3	76.1431	80.2377	55.1752	43.0977	0	0	0	1
1_B12	4	105.26	66.9555	47.7409	34.1871	0	0	0	1
1_B12	5	96.3825	88.0817	49.7426	25.3078	0	0	0	1
1_B2	1	106.942	86.8348	63.6901	42.5993	1	0	0	1
1_B2	2	91.9518	72.9189	54.78	46.4472	1	0	0	1
1_B2	3	95.5388	95.9656	53.807	37.4372	1	0	0	1
1_B2	4	104.247	77.0267	63.1701	45.9394	1	0	0	1
1_B2	5	124.196	101.904	54.2977	32.9102	1	0	0	1
1_B3	1	93.15	83.9365	61.5977	50.1343	1	1	1	1
1_B3	2	111.208	99.6711	54.5142	47.7057	1	1	1	1
1_B3	3	80.3946	68.9431	44.7161	44.02	1	1	1	1
1_B3	4	93.3059	82.2581	64.9755	53.233	1	1	1	1
1_B3	5	82.6447	83.3002	60.832	71.1753	1	1	1	1
1_B4	1	99.1688	86.0845	62.141	50.3398	1	1	1	1
1_B4	2	81.1075	72.185	54.6597	51.9429	1	1	1	1
1_B4	3	74.2365	63.6643	68.5699	47.1312	1	1	1	1
1_B4	4	93.607	67.7936	56.2181	50.8667	1	1	1	1
1_B4	5	114.505	100.22	73.5257	70.3897	1	1	1	1
1_B5	1	99.3107	77.4546	49.0536	18.9529	0	0	0	0
1_B5	2	88.4547	62.755	51.5481	19.9388	0	0	0	0
1_B5	3	97.3614	65.2326	46.4675	14.7628	0	0	0	0
1_B5	4	106.207	89.626	60.0508	21.1501	0	0	0	0
1_B5	5	124.213	91.0257	60.4403	29.2293	0	0	0	0
1_B6	1	105.203	89.5911	53.4863	30.2346	1	0	0	0
1_B6	2	82.4421	71.2239	47.0788	22.9839	1	0	0	0
1_B6	3	85.3833	74.0007	52.0059	26.6957	1	0	0	0
1_B6	4	67.7869	75.2012	54.2032	21.6407	1	0	0	0
1_B6	5	107.432	91.7303	47.368	15.4255	1	0	0	0
1_B7	1	82.694	110.847	64.6268	33.7496	0	0	1	0
1_B7	2	98.581	87.6394	48.0747	43.0137	0	0	1	0
1_B7	3	109.354	96.8475	52.1085	32.3913	0	0	1	0
1_B7	4	70.2464	75.0195	47.6151	27.0594	0	0	1	0
1_B7	5	96.8977	79.8163	53.1257	24.6495	0	0	1	0
1_B8	1	107.942	70.0197	56.2425	17.7567	0	0	1	0
1_B8	2	117.701	83.5722	52.0006	18.49	0	0	1	0
1_B8	3	102.545	79.1322	57.039	17.1965	0	0	1	0
1_B8	4	63.7261	54.7619	43.2998	11.5165	0	0	1	0
1_B8	5	98.8669	76.8838	50.1813	15.6635	0	0	1	0
1_B9	1	99.9546	81.1256	63.8571	54.0998	1	1	0	1
1_B9	2	87.0793	75.3508	55.5566	47.4182	1	1	0	1
1_B9	3	90.8485	82.3443	53.2761	56.0037	1	1	0	1
1_B9	4	64.4495	81.4688	43.3138	31.0969	1	1	0	1
1_B9	5	67.5478	75.6785	61.8343	62.6475	1	1	0	1
1_C1	1	101.874	104.357	65.8841	52.7544	1	1	1	0
1_C1	2	103.265	76.4193	59.4509	50.0904	1	1	1	0
1_C1	3	105.255	104.082	52.1177	36.6145	1	1	1	0
1_C1	4	106.691	94.9275	62.0001	53.8843	1	1	1	0
1_C1	5	106.754	78.6837	59.9844	51.8856	1	1	1	0
1_C10	1	95.2239	65.0647	56.8442	24.6826	0	0	1	0
1_C10	2	105.036	78.4708	74.0442	30.2122	0	0	1	0
1_C10	3	71.7439	59.7647	46.772	11.2943	0	0	1	0
1_C10	4	80.5502	71.4487	45.1112	19.111	0	0	1	0
1_C10	5	110.487	83.7513	47.9969	21.44	0	0	1	0
1_C11	1	96.9115	65.5038	53.7373	13.9058	0	0	0	0
1_C11	2	109.058	77.0169	42.831	13.8914	0	0	0	0
1_C11	3	69.3931	55.9479	42.3941	7.03174	0	0	0	0
1_C11	4	90.6692	59.9878	37.8563	9.19682	0	0	0	0
1_C11	5	88.0844	67.559	45.186	9.52955	0	0	0	0
1_C12	1	91.965	90.2306	56.0918	41.6813	0	0	1	1
1_C12	2	80.124	66.0892	49.3086	40.6078	0	0	1	1
1_C12	3	71.5388	48.4063	53.3639	31.5074	0	0	1	1
1_C12	4	75.636	69.2587	51.2015	38.4598	0	0	1	1
1_C12	5	119.982	97.7013	67.5499	56.2713	0	0	1	1
1_C2	1	103.976	85.5734	62.948	44.9185	1	0	1	1
1_C2	2	113.48	103.842	59.3397	50.2588	1	0	1	1
1_C2	3	91.2341	87.0417	57.9883	53.4228	1	0	1	1
1_C2	4	83.7042	95.2831	62.0221	53.451	1	0	1	1
1_C2	5	93.4458	78.5853	59.4483	40.9881	1	0	1	1
1_C3	1	93.673	75.1281	60.9858	39.8028	1	1	0	0
1_C3	2	99.2523	91.5487	66.3237	46.4762	1	1	0	0
1_C3	3	94.4544	79.025	60.4682	33.7746	1	1	0	0
1_C3	4	54.7132	73.5429	52.5634	37.4973	1	1	0	0
1_C3	5	96.2049	63.2646	56.4358	36.4974	1	1	0	0
1_C4	1	92.8582	78.8653	60.0675	53.9671	1	1	1	1
1_C4	2	106.917	108.182	59.6623	65.3906	1	1	1	1
1_C4	3	89.6319	80.5706	52.4187	55.4977	1	1	1	1
1_C4	4	61.0568	70.2594	61.823	61.5877	1	1	1	1
1_C4	5	91.6399	81.3314	57.6307	54.1679	1	1	1	1
1_C5	1	92.1783	78.123	58.1725	57.6792	1	1	1	1
1_C5	2	76.7908	78.4464	52.4352	55.9011	1	1	1	1
1_C5	3	100.687	102.932	54.6141	53.5202	1	1	1	1
1_C5	4	87.4627	74.5449	56.1518	57.0073	1	1	1	1
1_C5	5	106.262	95.6959	60.2804	60.2067	1	1	1	1
1_C6	1	85.4586	97.0787	53.4224	39.4879	0	0	1	1
1_C6	2	102.652	78.1283	50.395	40.9183	0	0	1	1
1_C6	3	95.1096	67.9166	50.1745	39.6476	0	0	1	1
1_C6	4	95.14	76.5151	36.9034	38.0294	0	0	1	1
1_C6	5	86.1415	75.0428	51.9113	31.5009	0	0	1	1
1_C7	1	104.408	89.6477	60.3251	26.0022	0	0	1	0
1_C7	2	82.8589	61.2502	48.5982	23.8084	0	0	1	0
1_C7	3	84.4173	62.4707	55.622	16.5124	0	0	1	0
1_C7	4	85.345	94.4375	53.8885	35.7467	0	0	1	0
1_C7	5	95.3446	83.8503	56.7876	25.9153	0	0	1	0
1_C8	1	97.8442	79.1314	61.5161	36.4377	1	1	1	0
1_C8	2	70.2099	54.3956	36.8999	25.0471	1	1	1	0
1_C8	3	72.9847	53.4902	45.3261	23.123	1	1	1	0
1_C8	4	73.8719	100.755	55.3342	36.6757	1	1	1	0
1_C8	5	91.6249	62.9153	53.4091	25.6368	1	1	1	0
1_C9	1	98.9827	77.7416	62.6648	43.8357	0	1	1	0
1_C9	2	107.316	85.3576	54.5788	35.255	0	1	1	0
1_C9	3	77.6561	58.4804	55.5294	32.7609	0	1	1	0
1_C9	4	115.38	84.0224	54.9179	42.0296	0	1	1	0
1_C9	5	109.779	84.7001	58.0297	46.763	0	1	1	0
1_D1	1	115.105	102.186	61.2033	47.9609	1	1	0	0
1_D1	2	61.4777	63.3721	46.0246	33.1379	1	1	0	0
1_D1	3	98.4722	65.3918	28.9274	42.7514	1	1	0	0
1_D1	4	95.2649	76.6818	36.1376	33.54	1	1	0	0
1_D1	5	119.815	90.1834	67.7447	59.3555	1	1	0	0
1_D10	1	96.2417	61.944	52.442	19.2406	0	0	0	0
1_D10	2	68.4043	47.0674	39.2396	13.0306	0	0	0	0
1_D10	3	93.0758	94.326	60.3904	32.8915	0	0	0	0
1_D10	4	118.981	77.8173	50.3983	33.5751	0	0	0	0
1_D10	5	89.2414	98.4174	55.1425	29.8613	0	0	0	0
1_D11	1	97.8129	79.2204	65.4316	56.9501	1	1	1	1
1_D11	2	113.986	92.6494	61.8761	60.9987	1	1	1	1
1_D11	3	83.9695	79.5171	56.8456	50.5804	1	1	1	1
1_D11	4	85.231	93.572	50.3728	53.8422	1	1	1	1
1_D11	5	100.939	82.7719	60.2958	53.0395	1	1	1	1
1_D12	1	93.1138	72.8465	54.504	20.9716	1	0	1	0
1_D12	2	84.9625	61.6256	41.4859	19.3919	1	0	1	0
1_D12	3	87.4914	74.6017	51.279	18.1659	1	0	1	0
1_D12	4	57.6078	56.3818	47.4137	19.1972	1	0	1	0
1_D12	5	115.438	86.5272	49.1936	19.616	1	0	1	0
1_D2	1	84.4698	76.3779	58.1631	54.7468	1	1	0	1
1_D2	2	102.545	89.1799	61.7364	56.1899	1	1	0	1
1_D2	3	108.328	94.6877	55.2497	55.5676	1	1	0	1
1_D2	4	73.4245	90.0067	62.3129	66.7206	1	1	0	1
1_D2	5	105.736	97.1473	55.8686	50.8684	1	1	0	1
1_D3	1	86.0743	69.2317	51.3651	36.0118	0	1	1	0
1_D3	2	85.6664	53.765	53.4079	34.6438	0	1	1	0
1_D3	3	92.3192	72.0036	52.8539	38.823	0	1	1	0
1_D3	4	94.8119	76.279	51.2693	39.4716	0	1	1	0
1_D3	5	76.3901	73.6763	24.7374	23.3462	0	1	1	0
1_D4	1	97.6353	72.1371	56.8314	34.8535	1	0	1	0
1_D4	2	116.597	84.9334	77.0205	45.3982	1	0	1	0
1_D4	3	81.962	75.7432	53.729	27.0026	1	0	1	0
1_D4	4	73.7874	82.5923	43.9264	29.596	1	0	1	0
1_D4	5	96.5554	70.7363	47.3529	32.2731	1	0	1	0
1_D5	1	92.6086	73.6346	54.6726	50.5385	0	1	1	1
1_D5	2	77.6548	75.0191	50.6431	54.7103	0	1	1	1
1_D5	3	100.443	87.3668	58.8819	50.8282	0	1	1	1
1_D5	4	95.2508	102.46	49.7696	59.5829	0	1	1	1
1_D5	5	84.0289	79.2886	54.7975	42.3267	0	1	1	1
1_D6	1	94.1107	78.2534	48.2431	18.0447	0	0	0	0
1_D6	2	81.3629	63.2157	43.9479	13.6252	0	0	0	0
1_D6	3	94.5615	68.3812	39.8299	10.3818	0	0	0	0
1_D6	4	46.7857	54.7382	48.6719	6.61853	0	0	0	0
1_D6	5	92.4342	67.7789	52.5748	15.8557	0	0	0	0
1_D7	1	102.738	94.5692	58.9061	33.0688	0	0	1	0
1_D7	2	88.4206	64.5401	41.0116	38.4656	0	0	1	0
1_D7	3	89.9248	68.2588	46.6497	33.0426	0	0	1	0
1_D7	4	91.2456	65.1059	51.3049	29.4116	0	0	1	0
1_D7	5	110.948	92.8423	58.0723	41.4634	0	0	1	0
1_D8	1	100.203	72.8507	60.5477	40.7228	0	0	0	0
1_D8	2	99.7173	71.1167	45.5386	15.9113	0	0	0	0
1_D8	3	107.69	85.267	44.748	9.25506	0	0	0	0
1_D8	4	70.1349	67.7696	33.3482	7.36771	0	0	0	0
1_D8	5	110.549	83.6995	51.346	18.0242	0	0	0	0
1_D9	1	98.254	77.5044	63.8965	50.4395	0	1	0	1
1_D9	2	80.1704	69.3268	53.4002	43.7543	0	1	0	1
1_D9	3	103.477	84.8513	55.5129	55.4862	0	1	0	1
1_D9	4	46.6942	81.3262	58.0032	55.2504	0	1	0	1
1_D9	5	88.0911	72.4451	55.2943	39.743	0	1	0	1
1_E1	1	113.387	93.4182	50.045	23.5583	1	0	0	0
1_E1	2	81.4557	49.9469	45.0699	16.6564	1	0	0	0
1_E1	3	81.9856	61.7298	46.8688	15.0796	1	0	0	0
1_E1	4	79.5621	76.3967	44.0937	17.7167	1	0	0	0
1_E1	5	101.1	90.5653	48.9515	18.5714	1	0	0	0
1_E10	1	99.2591	74.3699	62.3343	42.778	1	1	0	0
1_E10	2	112.281	84.746	57.0057	41.3939	1	1	0	0
1_E10	3	101.15	71.905	52.5778	45.0262	1	1	0	0
1_E10	4	122.021	84.6937	54.1832	51.1171	1	1	0	0
1_E10	5	113.681	91.5314	64.712	35.7349	1	1	0	0
1_E11	1	94.4157	75.9854	60.2809	52.472	1	1	1	1
1_E11	2	86.4968	72.4279	54.8589	48.1554	1	1	1	1
1_E11	3	75.5859	74.2013	56.1382	45.8937	1	1	1	1
1_E11	4	113.52	85.4456	56.9949	60.2789	1	1	1	1
1_E11	5	75.4049	88.5459	47.9826	46.7025	1	1	1	1
1_E12	1	110.243	89.947	59.8392	50.1722	1	1	1	0
1_E12	2	81.0498	70.5173	52.3482	47.4715	1	1	1	0
1_E12	3	85.0526	100.76	50.0387	67.477	1	1	1	0
1_E12	4	79.6649	88.6629	45.8155	46.0348	1	1	1	0
1_E12	5	102.727	83.1513	50.1272	51.0049	1	1	1	0
1_E2	1	92.4892	82.6975	60.1733	54.0367	0	0	1	1
1_E2	2	70.9221	69.7407	56.6414	50.7976	0	0	1	1
1_E2	3	44.9013	65.0309	32.1276	37.6637	0	0	1	1
1_E2	4	98.1685	63.816	54.1022	57.5011	0	0	1	1
1_E2	5	89.1773	98.629	58.5856	47.198	0	0	1	1
1_E3	1	90.9972	76.9494	56.0285	46.0622	1	1	1	0
1_E3	2	82.1601	72.134	48.706	48.6463	1	1	1	0
1_E3	3	77.6042	72.5103	53.1903	35.6589	1	1	1	0
1_E3	4	93.7145	69.2397	51.4766	46.3471	1	1	1	0
1_E3	5	89.0882	79.0118	50.6061	36.3982	1	1	1	0
1_E4	1	95.9463	71.9653	55.9004	37.7584	1	1	0	0
1_E4	2	88.4924	76.5419	53.988	36.5533	1	1	0	0
1_E4	3	108.428	95.7183	59.7034	42.5229	1	1	0	0
1_E4	4	75.4018	67.626	43.3623	34.524	1	1	0	0
1_E4	5	76.0468	77.2745	52.9056	33.9102	1	1	0	0
1_E5	1	95.8952	77.0846	54.8715	35.4207	0	1	1	0
1_E5	2	108.699	87.1066	53.1196	36.339	0	1	1	0
1_E5	3	75.2779	87.9935	54.9796	42.0911	0	1	1	0
1_E5	4	77.8953	80.1947	40.5267	35.6064	0	1	1	0
1_E5	5	56.8088	55.5691	32.8808	23.461	0	1	1	0
1_E6	1	88.7232	95.2216	54.9201	53.0187	0	1	1	1
1_E6	2	125.902	104.195	60.9103	66.8711	0	1	1	1
1_E6	3	77.6064	73.0158	53.6006	54.5524	0	1	1	1
1_E6	4	78.0444	83.5696	46.9516	54.6494	0	1	1	1
1_E6	5	80.8494	72.8577	48.5399	49.7204	0	1	1	1
1_E7	1	115.304	93.0595	62.5423	42.4323	0	1	1	0
1_E7	2	74.5513	70.9192	51.2287	37.8066	0	1	1	0
1_E7	3	61.4229	96.0099	59.0485	68.1373	0	1	1	0
1_E7	4	97.5797	76.7247	47.678	46.5237	0	1	1	0
1_E7	5	89.6435	75.5139	52.0263	40.0699	0	1	1	0
1_E8	1	94.0351	76.8033	62.595	47.7913	0	1	0	1
1_E8	2	105.104	89.0717	51.3281	44.9213	0	1	0	1
1_E8	3	78.7434	71.6698	58.3933	41.9065	0	1	0	1
1_E8	4	75.9829	74.5834	49.3866	45.4464	0	1	0	1
1_E8	5	89.4081	81.8604	57.4488	40.3426	0	1	0	1
1_E9	1	93.6404	71.9675	60.3649	34.9657	1	0	1	0
1_E9	2	84.4787	61.3878	47.7818	31.3637	1	0	1	0
1_E9	3	83.3792	72.9404	53.1559	26.9523	1	0	1	0
1_E9	4	72.311	69.2877	49.1177	35.4959	1	0	1	0
1_E9	5	84.7886	83.06	52.8933	40.4747	1	0	1	0
1_F1	1	118.939	101.463	60.1782	58.2826	1	1	1	0
1_F1	2	103.236	80.489	51.1839	46.5555	1	1	1	0
1_F1	3	115.378	79.6799	55.9298	55.2254	1	1	1	0
1_F1	4	67.4726	103.916	50.9177	51.1481	1	1	1	0
1_F1	5	107.599	91.2473	61.0729	59.7253	1	1	1	0
1_F10	1	92.8971	75.5194	60.4907	53.9351	0	1	1	1
1_F10	2	75.2922	68.1099	54.9371	49.5809	0	1	1	1
1_F10	3	97.582	79.0344	51.6357	51.2424	0	1	1	1
1_F10	4	93.546	85.1675	53.7403	51.5106	0	1	1	1
1_F10	5	74.0927	79.1977	58.588	53.3025	0	1	1	1
1_F11	1	98.0801	71.1053	56.655	38.7201	0	1	1	1
1_F11	2	81.1576	67.0332	45.3312	39.3534	0	1	1	1
1_F11	3	104.678	99.3164	52.8698	30.519	0	1	1	1
1_F11	4	76.4947	75.8633	41.9793	32.6756	0	1	1	1
1_F11	5	71.6781	85.7661	58.6843	41.1298	0	1	1	1
1_F12	1	112.963	81.6296	58.9237	44.0467	1	1	1	0
1_F12	2	85.9518	73.4166	55.7686	41.2534	1	1	1	0
1_F12	3	89.8287	73.2701	54.2717	44.2845	1	1	1	0
1_F12	4	98.2687	66.0043	54.3095	48.9649	1	1	1	0
1_F12	5	89.7333	105.486	65.1546	52.0931	1	1	1	0
1_F2	1	97.7797	78.8963	55.6265	46.7606	1	0	1	1
1_F2	2	74.3408	64.9234	52.6296	37.2235	1	0	1	1
1_F2	3	88.1125	90.4234	54.5942	44.0027	1	0	1	1
1_F2	4	88.0197	60.0801	53.2162	43.5517	1	0	1	1
1_F2	5	94.603	80.822	52.7973	34.2263	1	0	1	1
1_F3	1	83.8345	71.7023	54.5406	38.5729	0	0	1	1
1_F3	2	100.598	85.9674	47.3626	31.9135	0	0	1	1
1_F3	3	77.8603	81.7695	56.368	46.3391	0	0	1	1
1_F3	4	83.5113	79.8274	40.653	38.9716	0	0	1	1
1_F3	5	89.7347	75.1289	53.3163	35.8009	0	0	1	1
1_F4	1	97.7725	62.9814	49.6545	13.2863	0	0	0	0
1_F4	2	82.2375	58.3737	43.886	12.8575	0	0	0	0
1_F4	3	81.9769	39.5153	35.6456	11.5019	0	0	0	0
1_F4	4	87.4924	91.9936	41.9593	10.7427	0	0	0	0
1_F4	5	92.3673	66.9226	44.3778	7.99571	0	0	0	0
1_F5	1	94.4737	72.0109	55.8666	54.9195	0	1	1	1
1_F5	2	97.3308	99.6259	65.709	55.8486	0	1	1	1
1_F5	3	85.3507	79.2444	59.5023	48.9556	0	1	1	1
1_F5	4	72.1285	87.4932	43.9985	50.7741	0	1	1	1
1_F5	5	72.9913	82.6432	47.2078	43.1193	0	1	1	1
1_F6	1	84.4896	90.7132	54.3383	50.4606	0	1	0	1
1_F6	2	107.273	70.5917	52.0837	45.5561	0	1	0	1
1_F6	3	93.8716	69.9075	56.0669	48.1535	0	1	0	1
1_F6	4	102.338	76.4806	58.0249	53.8556	0	1	0	1
1_F6	5	109.61	78.4697	57.5537	48.7581	0	1	0	1
1_F7	1	104.54	98.9027	62.0071	38.8375	0	0	1	1
1_F7	2	84.8079	67.2716	53.9918	43.3678	0	0	1	1
1_F7	3	107.985	83.6411	56.6574	51.6982	0	0	1	1
1_F7	4	79.7716	74.209	39.0278	36.8686	0	0	1	1
1_F7	5	105.74	76.0896	49.4206	40.4566	0	0	1	1
1_F8	1	88.5787	72.7536	60.7003	39.662	1	1	0	0
1_F8	2	111.605	93.1434	60.4367	44.0359	1	1	0	0
1_F8	3	90.445	70.4734	50.1804	40.2913	1	1	0	0
1_F8	4	109.066	70.4188	62.6019	36.8842	1	1	0	0
1_F8	5	87.3386	78.3515	54.3643	34.6532	1	1	0	0
1_F9	1	93.4188	75.9413	61.1905	49.4991	0	1	0	1
1_F9	2	87.9429	75.5462	55.768	54.4758	0	1	0	1
1_F9	3	90.706	71.9268	52.111	48.8991	0	1	0	1
1_F9	4	112.081	79.8479	52.7362	49.9906	0	1	0	1
1_F9	5	93.4082	70.7797	51.3311	48.8005	0	1	0	1
1_G1	1	111.342	99.0268	51.5307	33.8378	0	0	0	1
1_G1	2	113.966	78.6885	67.4175	38.9976	0	0	0	1
1_G1	3	77.2144	66.6608	48.0657	26.4409	0	0	0	1
1_G1	4	70.993	55.762	50.4269	14.2556	0	0	0	1
1_G1	5	84.8868	74.5762	45.9915	29.4285	0	0	0	1
1_G10	1	100.258	71.4776	56.365	33.9463	0	1	0	0
1_G10	2	109.416	72.4529	47.7648	41.7656	0	1	0	0
1_G10	3	102.561	80.0816	53.5544	32.5089	0	1	0	0
1_G10	4	69.5266	43.351	38.7064	30.8619	0	1	0	0
1_G10	5	93.0646	93.2823	64.6734	37.5155	0	1	0	0
1_G11	1	110.407	73.1626	55.8462	44.2504	1	0	1	1
1_G11	2	103.52	78.1863	51.24	40.5845	1	0	1	1
1_G11	3	101.465	80.7562	60.1551	42.7049	1	0	1	1
1_G11	4	91.8663	71.5597	50.6023	38.664	1	0	1	1
1_G11	5	96.1604	85.6192	59.7099	40.4707	1	0	1	1
1_G12	1	104.481	76.4078	55.9528	36.6507	0	0	0	1
1_G12	2	83.7286	67.5194	50.1638	29.8955	0	0	0	1
1_G12	3	72.3883	62.9779	53.902	24.3883	0	0	0	1
1_G12	4	82.3085	74.2214	44.2158	29.3831	0	0	0	1
1_G12	5	85.9636	88.2704	55.3965	32.9321	0	0	0	1
1_G2	1	92.014	82.6875	55.7287	26.7867	0	0	1	0
1_G2	2	77.3229	63.0991	53.9533	26.0176	0	0	1	0
1_G2	3	101.813	77.9508	33.6867	25.7309	0	0	1	0
1_G2	4	80.0489	63.5722	48.3614	25.0892	0	0	1	0
1_G2	5	105.12	75.8279	51.0125	25.7122	0	0	1	0
1_G3	1	92.4094	70.5719	49.8247	22.8098	0	0	1	0
1_G3	2	78.9381	66.3487	44.9504	15.4378	0	0	1	0
1_G3	3	91.5392	61.4689	41.9467	20.6386	0	0	1	0
1_G3	4	93.7211	57.2049	50.1203	22.6392	0	0	1	0
1_G3	5	86.5934	61.3319	51.2462	24.0239	0	0	1	0
1_G4	1	100.479	64.0031	44.8229	11.2866	0	0	0	0
1_G4	2	90.8265	67.7506	47.1142	10.7846	0	0	0	0
1_G4	3	102.243	83.5725	51.5944	12.3387	0	0	0	0
1_G4	4	101.581	82.2933	49.5268	16.1498	0	0	0	0
1_G4	5	58.2437	85.8901	66.0884	21.2645	0	0	0	0
1_G5	1	94.4136	75.8154	53.6338	51.3979	1	1	1	0
1_G5	2	85.3672	72.6984	51.5007	48.824	1	1	1	0
1_G5	3	92.8147	76.4305	60.5745	53.2026	1	1	1	0
1_G5	4	108.56	82.2567	54.2216	52.7446	1	1	1	0
1_G5	5	103.355	99.4167	66.5692	56.1123	1	1	1	0
1_G6	1	77.0804	75.041	47.2165	12.5065	0	0	0	0
1_G6	2	75.167	60.8586	43.1291	9.06516	0	0	0	0
1_G6	3	99.2258	78.0864	45.5872	12.242	0	0	0	0
1_G6	4	74.3651	66.904	43.273	7.95856	0	0	0	0
1_G6	5	72.1029	60.9234	36.2432	14.4707	0	0	0	0
1_G7	1	116.286	102.384	63.6542	33.5264	1	0	1	0
1_G7	2	86.3506	65.6683	53.11	34.2315	1	0	1	0
1_G7	3	115.06	97.4124	52.6995	35.716	1	0	1	0
1_G7	4	77.5789	85.7499	53.6117	39.5996	1	0	1	0
1_G7	5	119.5	98.4	60.2687	43.3956	1	0	1	0
1_G8	1	99.6008	79.6644	57.6896	41.101	0	0	1	1
1_G8	2	89.2526	87.4866	29.3082	25.145	0	0	1	1
1_G8	3	87.032	86.343	59.5677	35.7672	0	0	1	1
1_G8	4	104.455	77.1724	48.0583	43.2069	0	0	1	1
1_G8	5	101.874	98.1468	74.9248	51.6082	0	0	1	1
1_G9	1	94.5921	75.5665	58.0237	39.0287	1	0	0	1
1_G9	2	108.567	82.5228	52.0687	40.448	1	0	0	1
1_G9	3	97.4593	69.7996	52.7478	39.5881	1	0	0	1
1_G9	4	75.7118	92.7986	51.5171	46.1666	1	0	0	1
1_G9	5	88.2305	81.0419	54.9053	36.7351	1	0	0	1
1_H1	1	99.0679	75.47	59.934	43.2035	1	1	0	0
1_H1	2	115.611	75.7542	48.3064	43.3161	1	1	0	0
1_H1	3	92.2513	72.1574	48.2667	39.2258	1	1	0	0
1_H1	4	98.4565	79.456	66.9071	40.0016	1	1	0	0
1_H1	5	95.458	99.1284	61.7479	39.618	1	1	0	0
1_H10	1	113.824	89.4528	66.598	46.4022	1	1	0	0
1_H10	2	110.619	84.607	48.3912	64.1519	1	1	0	0
1_H10	3	81.9817	77.6307	52.9291	44.571	1	1	0	0
1_H10	4	108.71	77.7577	51.7121	44.2252	1	1	0	0
1_H10	5	57.8123	67.6419	46.6528	33.1677	1	1	0	0
1_H11	1	115.995	82.2346	56.4145	24.7423	1	0	0	0
1_H11	2	85.896	56.457	48.0733	22.3876	1	0	0	0
1_H11	3	93.5938	65.9272	47.7547	19.5588	1	0	0	0
1_H11	4	112.16	81.3594	60.4122	29.2091	1	0	0	0
1_H11	5	97.0685	68.3537	54.0869	23.2845	1	0	0	0
1_H12	1	79.5953	53.5481	39.9489	9.56885	0	0	0	0
1_H12	2	77.9411	59.4681	36.1118	10.7637	0	0	0	0
1_H12	3	95.5161	62.4937	40.8584	8.69817	0	0	0	0
1_H12	4	60.9857	70.3194	45.2154	13.1398	0	0	0	0
1_H12	5	84.7673	67.8064	41.4484	9.06027	0	0	0	0
1_H2	1	98.6039	92.2339	65.9955	62.3696	1	1	1	0
1_H2	2	92.7662	65.7992	44.5848	57.1572	1	1	1	0
1_H2	3	81.4756	80.2313	50.6736	40.5766	1	1	1	0
1_H2	4	86.3169	46.9469	58.1409	38.5619	1	1	1	0
1_H2	5	108.76	102.274	51.7259	37.8959	1	1	1	0
1_H3	1	97.1091	81.1291	55.9175	18.105	0	0	0	0
1_H3	2	86.253	57.9121	44.7634	13.539	0	0	0	0
1_H3	3	61.9956	69.0721	29.142	13.9092	0	0	0	0
1_H3	4	100.368	66.7202	45.3256	19.3502	0	0	0	0
1_H3	5	99.3427	78.8391	56.0043	29.5627	0	0	0	0
1_H4	1	103.309	83.7408	56.8291	44.2064	0	0	0	1
1_H4	2	76.2632	62.9683	47.8936	28.3174	0	0	0	1
1_H4	3	111.629	94.3075	45.524	35.2212	0	0	0	1
1_H4	4	90.0141	73.9346	51.5303	31.999	0	0	0	1
1_H4	5	85.0211	87.4321	50.4751	29.2614	0	0	0	1
1_H5	1	89.2995	81.1192	47.9018	36.1333	0	1	1	0
1_H5	2	75.8415	47.1213	51.2506	26.2421	0	1	1	0
1_H5	3	81.2775	51.6235	40.332	17.3519	0	1	1	0
1_H5	4	97.8933	92.7597	47.539	29.3836	0	1	1	0
1_H5	5	83.9208	60.8639	48.4145	17.1029	0	1	1	0
1_H6	1	52.5828	60.4232	50.9835	43.6367	1	0	0	1
1_H6	2	102.215	73.7371	47.0854	31.7098	1	0	0	1
1_H6	3	85.6176	67.9887	55.0283	33.5102	1	0	0	1
1_H6	4	100.636	63.3735	51.3954	40.2828	1	0	0	1
1_H6	5	100.48	72.4095	44.5144	34.6804	1	0	0	1
1_H7	1	76.3281	90.9136	65.6274	28.8818	1	1	1	0
1_H7	2	78.461	65.7377	54.4642	38.7666	1	1	1	0
1_H7	3	83.5508	67.6474	50.3536	40.2625	1	1	1	0
1_H7	4	85.5695	100.241	52.5408	41.9431	1	1	1	0
1_H7	5	103.07	97.2768	57.0952	39.0705	1	1	1	0
1_H8	1	99.9342	85.8237	58.5125	16.504	0	0	0	0
1_H8	2	79.9134	42.6603	33.197	3.34217	0	0	0	0
1_H8	3	80.0792	56.3285	45.5677	7.13692	0	0	0	0
1_H8	4	43.3205	69.9162	36.0575	2.3196	0	0	0	0
1_H8	5	90.7163	72.4134	47.5453	10.0976	0	0	0	0
1_H9	1	115.103	86.7923	55.7562	27.994	0	0	1	0
1_H9	2	77.2458	48.3488	72.5212	14.7216	0	0	1	0
1_H9	3	102.805	90.6556	56.0469	33.7586	0	0	1	0
1_H9	4	24.2432	52.8873	36.9199	14.6887	0	0	1	0
1_H9	5	91.9487	84.28	46.0557	17.9187	0	0	1	0
2_A1	1	92.5862	83.5783	54.1318	37.8311	0	1	0	1
2_A1	2	95.0229	71.2961	51.5514	58.2731	0	1	0	1
2_A1	3	72.0835	65.6578	43.706	47.4549	0	1	0	1
2_A1	4	91.1207	57.7749	47.6274	39.7536	0	1	0	1
2_A1	5	87.8856	79.0756	50.3909	47.3767	0	1	0	1
2_A10	1	90.9948	78.0561	45.3246	34.3689	0	0	0	1
2_A10	2	99.4751	63.1276	63.0305	33.4689	0	0	0	1
2_A10	3	78.5267	75.2463	58.3305	45.3301	0	0	0	1
2_A10	4	82.3528	60.8743	40.988	33.929	0	0	0	1
2_A10	5	93.8486	67.4202	44.9687	23.9937	0	0	0	1
2_A11	1	78.4911	66.648	45.0169	9.45585	0	0	0	0
2_A11	2	72.9544	54.7262	50.2072	4.80548	0	0	0	0
2_A11	3	76.5176	61.1018	40.3493	7.45769	0	0	0	0
2_A11	4	73.4908	62.3577	38.9271	6.69482	0	0	0	0
2_A11	5	56.0152	62.8658	39.3793	7.11343	0	0	0	0
2_A12	1	60.6221	60.8675	41.7286	39.9737	1	1	1	0
2_A12	2	86.6772	83.9549	61.4587	44.9229	1	1	1	0
2_A12	3	75.537	77.5361	53.5407	53.6428	1	1	1	0
2_A12	4	85.4928	79.3175	63.4911	50.6379	1	1	1	0
2_A12	5	92.1079	79.7868	51.7559	47.0342	1	1	1	0
2_A2	1	100.675	85.4231	56.3675	22.6178	0	0	1	0
2_A2	2	76.2434	66.695	56.7922	22.2167	0	0	1	0
2_A2	3	87.8055	61.9505	51.6507	21.1096	0	0	1	0
2_A2	4	95.5991	59.7423	42.2224	18.7975	0	0	1	0
2_A2	5	90.1722	91.731	50.4995	29.7097	0	0	1	0
2_A3	1	104.04	73.0546	48.8648	23.7598	0	0	0	0
2_A3	2	101.148	59.22	62.7035	13.6338	0	0	0	0
2_A3	3	89.0237	85.4831	50.8944	14.3638	0	0	0	0
2_A3	4	94.0676	58.0287	33.0134	8.97801	0	0	0	0
2_A3	5	106.561	87.9157	41.4728	15.4027	0	0	0	0
2_A4	1	71.8048	90.5265	59.648	46.0798	0	1	1	1
2_A4	2	82.3475	72.3217	58.4558	54.1074	0	1	1	1
2_A4	3	101.729	95.6764	58.865	60.7438	0	1	1	1
2_A4	4	108.149	100.343	58.218	49.0685	0	1	1	1
2_A4	5	89.6302	69.3213	46.6215	51.5153	0	1	1	1
2_A5	1	48.1132	87.9957	59.073	41.5343	0	1	1	1
2_A5	2	87.163	67.8728	30.941	43.1977	0	1	1	1
2_A5	3	100.083	86.7865	56.1385	40.4226	0	1	1	1
2_A5	4	87.1323	87.6975	53.5693	68.373	0	1	1	1
2_A5	5	68.3408	73.5182	51.2719	44.3186	0	1	1	1
2_A6	1	42.7797	59.1278	33.7251	17.1375	0	0	0	1
2_A6	2	68.5929	86.0986	51.2669	47.356	0	0	0	1
2_A6	3	84.6837	64.6456	38.775	36.6743	0	0	0	1
2_A6	4	111.208	74.6844	51.6951	43.2251	0	0	0	1
2_A6	5	91.3261	62.348	45.8103	29.0369	0	0	0	1
2_A7	1	78.5139	65.8757	46.3841	24.0344	0	1	0	0
2_A7	2	77.3644	60.6976	54.072	28.7119	0	1	0	0
2_A7	3	98.043	72.6184	49.0054	31.92	0	1	0	0
2_A7	4	103.741	93.278	52.9507	30.3556	0	1	0	0
2_A7	5	89.9178	76.5918	50.0971	27.4018	0	1	0	0
2_A8	1	109.699	84.4374	63.1508	52.7999	1	1	1	1
2_A8	2	96.405	84.8688	69.7703	46.9058	1	1	1	1
2_A8	3	81.0316	70.6273	51.4831	33.8714	1	1	1	1
2_A8	4	100.61	96.4841	62.634	59.1289	1	1	1	1
2_A8	5	122.671	90.6179	59.2012	41.413	1	1	1	1
2_A9	1	90.0426	89.4419	55.3058	56.2364	1	1	1	1
2_A9	2	76.5091	71.1201	57.3158	46.7847	1	1	1	1
2_A9	3	103.697	74.5803	51.1664	53.7852	1	1	1	1
2_A9	4	73.1382	72.8592	46.7171	47.6309	1	1	1	1
2_A9	5	116.713	88.2173	61.0749	41.4476	1	1	1	1
2_B1	1	81.9475	93.7327	60.8592	35.6423	1	1	0	0
2_B1	2	73.4534	63.1737	46.1887	39.5106	1	1	0	0
2_B1	3	84.1877	70.7171	49.5013	34.2941	1	1	0	0
2_B1	4	90.4089	62.9457	49.7699	27.6979	1	1	0	0
2_B1	5	46.43	43.005	44.8483	25.5759	1	1	0	0
2_B10	1	75.9935	62.1217	51.8406	34.4632	0	1	0	0
2_B10	2	82.2624	63.3428	51.4836	40.8459	0	1	0	0
2_B10	3	97.8473	86.6862	51.8842	48.6823	0	1	0	0
2_B10	4	86.7964	66.5392	58.884	35.9659	0	1	0	0
2_B10	5	66.2688	57.3853	48.244	42.5165	0	1	0	0
2_B11	1	64.0339	57.9771	41.8199	6.6716	0	0	0	0
2_B11	2	87.2465	52.8326	40.2161	6.492	0	0	0	0
2_B11	3	92.5286	62.1743	40.0043	7.93659	0	0	0	0
2_B11	4	83.0138	60.3596	40.9193	9.17921	0	0	0	0
2_B11	5	98.7241	71.6792	40.66	7.06413	0	0	0	0
2_B12	1	84.1163	82.134	53.7028	44.4854	0	1	0	1
2_B12	2	101.868	104.815	55.0129	45.9723	0	1	0	1
2_B12	3	100.485	86.9484	56.1086	40.9063	0	1	0	1
2_B12	4	83.4042	70.0169	51.1332	56.579	0	1	0	1
2_B12	5	115.595	98.468	53.568	42.8201	0	1	0	1
2_B2	1	82.6993	53.4833	40.5051	7.8614	0	0	0	0
2_B2	2	72.8303	45.5988	37.3407	7.22266	0	0	0	0
2_B2	3	96.0489	82.9491	59.2102	46.476	0	0	0	0
2_B2	4	80.7377	53.069	37.0566	19.7365	0	0	0	0
2_B2	5	107.152	88.3514	40.5978	49.2744	0	0	0	0
2_B3	1	100.591	72.9454	51.042	28.7787	1	0	0	1
2_B3	2	80.6009	88.3902	49.3883	42.6454	1	0	0	1
2_B3	3	66.9031	59.5717	43.5464	24.6853	1	0	0	1
2_B3	4	93.2969	59.6381	44.688	35.8449	1	0	0	1
2_B3	5	98.1821	70.1826	46.7835	32.9723	1	0	0	1
2_B4	1	98.8205	69.887	55.2911	43.699	0	1	0	1
2_B4	2	80.5946	71.6364	52.1554	39.5737	0	1	0	1
2_B4	3	65.3662	54.0964	71.8451	40.0086	0	1	0	1
2_B4	4	100.574	66.8324	44.9262	44.7912	0	1	0	1
2_B4	5	112.682	92.4213	50.8952	48.0521	0	1	0	1
2_B5	1	72.9867	76.7006	56.125	51.1263	1	1	1	1
2_B5	2	85.8249	84.103	58.7521	54.6709	1	1	1	1
2_B5	3	80.1499	76.4985	51.4405	46.6786	1	1	1	1
2_B5	4	95.0999	96.0824	57.0645	50.6115	1	1	1	1
2_B5	5	95.2569	97.5066	57.0635	72.8325	1	1	1	1
2_B6	1	74.5519	85.0233	58.5821	40.423	0	1	0	0
2_B6	2	85.6156	79.9137	52.2659	46.4181	0	1	0	0
2_B6	3	74.6776	80.0562	57.1464	48.7972	0	1	0	0
2_B6	4	78.2871	77.2126	56.8902	41.029	0	1	0	0
2_B6	5	99.7222	97.5809	50.0367	44.6391	0	1	0	0
2_B7	1	103.138	84.8379	56.4186	46.3876	0	1	0	0
2_B7	2	96.2888	82.2488	46.9392	42.9322	0	1	0	0
2_B7	3	95.5969	90.5641	57.9217	36.2772	0	1	0	0
2_B7	4	85.3409	70.3314	59.9827	32.337	0	1	0	0
2_B7	5	98.9053	73.6877	52.1358	32.9962	0	1	0	0
2_B8	1	79.705	60.119	47.4026	19.765	0	0	1	0
2_B8	2	94.9973	86.7939	49.9687	21.8162	0	0	1	0
2_B8	3	67.6972	86.1888	64.6235	21.6725	0	0	1	0
2_B8	4	84.9376	74.6558	47.9954	40.5003	0	0	1	0
2_B8	5	64.1107	63.4435	44.9885	20.14	0	0	1	0
2_B9	1	78.4298	58.0103	47.7926	15.2793	1	0	1	0
2_B9	2	82.5764	59.4389	47.638	24.0314	1	0	1	0
2_B9	3	82.7428	62.0564	49.1334	24.6467	1	0	1	0
2_B9	4	70.9993	64.9856	47.9525	14.8535	1	0	1	0
2_B9	5	79.9622	72.6552	43.2854	13.7348	1	0	1	0
2_C1	1	80.6921	89.9541	60.6215	39.0079	1	1	0	0
2_C1	2	76.8884	68.6076	68.5733	34.9655	1	1	0	0
2_C1	3	117.163	92.9248	62.2447	44.6814	1	1	0	0
2_C1	4	97.5638	89.911	50.8137	35.2294	1	1	0	0
2_C1	5	94.6785	73.1129	48.0062	35.0869	1	1	0	0
2_C10	1	77.7979	52.23	39.8713	6.85	0	0	0	0
2_C10	2	100.127	56.1269	50.1312	13.3062	0	0	0	0
2_C10	3	91.3851	60.422	41.0189	8.52211	0	0	0	0
2_C10	4	90.0232	56.8883	42.5517	7.61533	0	0	0	0
2_C10	5	89.1631	77.8348	44.3668	9.79977	0	0	0	0
2_C11	1	80.2949	66.5034	49.9053	43.7904	0	1	0	1
2_C11	2	82.678	82.349	47.5823	51.4859	0	1	0	1
2_C11	3	88.9553	71.0707	53.0588	51.1294	0	1	0	1
2_C11	4	94.7472	66.0887	51.0497	46.2084	0	1	0	1
2_C11	5	93.2409	86.8972	44.5831	48.2559	0	1	0	1
2_C12	1	87.16	70.3928	44.0052	25.7804	0	1	0	0
2_C12	2	72.6666	54.6806	42.093	26.0213	0	1	0	0
2_C12	3	85.9403	68.6086	47.3305	27.6265	0	1	0	0
2_C12	4	78.0263	68.9516	49.4834	23.5241	0	1	0	0
2_C12	5	89.7331	58.8822	50.8528	34.9907	0	1	0	0
2_C2	1	79.6849	65.1978	47.7248	35.699	1	0	0	1
2_C2	2	97.1507	84.6963	52.642	31.7669	1	0	0	1
2_C2	3	104.717	75.734	53.5732	32.195	1	0	0	1
2_C2	4	75.4596	82.2737	42.1584	36.535	1	0	0	1
2_C2	5	79.5052	72.1681	47.8105	28.5377	1	0	0	1
2_C3	1	97.9688	59.1088	43.0424	9.7076	0	0	0	0
2_C3	2	71.0427	70.0935	56.3215	15.0239	0	0	0	0
2_C3	3	104.351	77.6446	42.9504	11.7981	0	0	0	0
2_C3	4	96.687	83.8748	45.8708	10.1149	0	0	0	0
2_C3	5	96.2982	72.8456	45.0451	8.60253	0	0	0	0
2_C4	1	96.7404	60.7807	46.4298	26.6087	0	0	0	1
2_C4	2	84.4755	82.9538	50.5074	40.7459	0	0	0	1
2_C4	3	93.2633	69.3785	42.29	23.7031	0	0	0	1
2_C4	4	93.7808	88.84	55.4013	28.9172	0	0	0	1
2_C4	5	65.6951	70.9138	44.2601	23.0145	0	0	0	1
2_C5	1	91.0136	70.0688	48.496	40.131	1	1	0	0
2_C5	2	83.1266	74.7825	50.5104	44.3569	1	1	0	0
2_C5	3	114.451	95.4298	64.1321	49.4546	1	1	0	0
2_C5	4	94.9998	66.2111	40.1997	42.7357	1	1	0	0
2_C5	5	103.663	84.8241	59.726	34.3497	1	1	0	0
2_C6	1	79.0809	76.7714	44.452	29.0771	1	0	0	1
2_C6	2	77.8156	75.5202	46.5877	26.8543	1	0	0	1
2_C6	3	83.4922	63.6756	54.1016	38.1599	1	0	0	1
2_C6	4	92.0126	65.3317	43.9595	29.5997	1	0	0	1
2_C6	5	91.2185	74.7713	47.6473	41.0638	1	0	0	1
2_C7	1	95.8979	69.069	51.8491	12.4685	1	0	0	0
2_C7	2	89.2763	62.0783	46.7467	22.6574	1	0	0	0
2_C7	3	87.495	69.8693	51.0435	13.5696	1	0	0	0
2_C7	4	117.986	76.7943	56.1442	15.212	1	0	0	0
2_C7	5	83.2252	72.629	45.7464	11.0145	1	0	0	0
2_C8	1	80.9015	67.2564	49.6793	44.8739	0	1	1	1
2_C8	2	86.0357	32.8536	50.3847	37.1827	0	1	1	1
2_C8	3	41.6298	56.0873	55.1406	34.3525	0	1	1	1
2_C8	4	82.7222	91.5599	47.3456	43.0774	0	1	1	1
2_C8	5	92.1933	73.8667	48.2524	45.1139	0	1	1	1
2_C9	1	81.9633	59.2423	50.9483	41.2643	0	1	0	0
2_C9	2	87.23	85.4957	48.1453	55.2621	0	1	0	0
2_C9	3	84.0601	75.0844	51.4487	47.191	0	1	0	0
2_C9	4	103.096	80.7971	49.1614	52.4118	0	1	0	0
2_C9	5	98.5587	80.224	59.1887	51.2165	0	1	0	0
2_D1	1	79.3864	89.0809	59.2662	30.0216	0	0	1	0
2_D1	2	50.165	60.6699	50.9995	23.5885	0	0	1	0
2_D1	3	106.664	57.1885	32.1937	29.9157	0	0	1	0
2_D1	4	71.701	57.0482	30.1063	15.3103	0	0	1	0
2_D1	5	82.7197	62.2341	48.5298	37.2085	0	0	1	0
2_D10	1	68.5635	56.4543	48.3022	18.8713	0	0	1	0
2_D10	2	48.3946	48.2286	54.1847	27.2416	0	0	1	0
2_D10	3	92.034	89.3779	50.0999	25.8958	0	0	1	0
2_D10	4	95.0043	78.1941	47.1863	27.6038	0	0	1	0
2_D10	5	91.5899	75.3053	47.6786	31.659	0	0	1	0
2_D11	1	72.0715	71.0167	53.7873	45.8427	1	1	1	1
2_D11	2	98.602	91.0016	54.948	77.3913	1	1	1	1
2_D11	3	82.2769	76.067	64.1442	56.0071	1	1	1	1
2_D11	4	86.8418	85.5359	64.4977	54.6173	1	1	1	1
2_D11	5	0.488995	-5.43933	-4.35869	46.8157	1	1	1	1
2_D12	1	92.9856	81.0296	49.3895	36.1282	1	0	1	1
2_D12	2	81.08	70.3558	46.6767	50.1753	1	0	1	1
2_D12	3	105.391	87.477	51.9745	47.2093	1	0	1	1
2_D12	4	86.6841	92.5078	59.5895	39.4122	1	0	1	1
2_D12	5	-0.00943942	0.542771	1.41927	35.7968	1	0	1	1
2_D2	1	80.1919	62.5752	55.4908	19.5067	0	0	1	0
2_D2	2	96.1245	74.594	57.8503	30.9939	0	0	1	0
2_D2	3	85.9966	84.034	64.3524	30.0181	0	0	1	0
2_D2	4	105.173	86.2254	54.5702	28.4034	0	0	1	0
2_D2	5	75.0367	92.9384	40.8813	25.8085	0	0	1	0
2_D3	1	96.2451	56.514	42.4258	7.82145	0	0	0	0
2_D3	2	64.0852	52.6431	43.1109	9.25264	0	0	0	0
2_D3	3	78.5325	62.4432	41.0748	7.54108	0	0	0	0
2_D3	4	89.0542	58.1257	46.7483	8.49383	0	0	0	0
2_D3	5	95.9886	55.6725	23.1	-1.56622	0	0	0	0
2_D4	1	90.7929	68.4892	46.8036	48.8648	1	1	1	1
2_D4	2	91.3645	95.6775	70.0369	62.6528	1	1	1	1
2_D4	3	88.6295	75.4893	52.4547	52.3065	1	1	1	1
2_D4	4	98.1235	91.9629	51.7682	45.6257	1	1	1	1
2_D4	5	67.031	78.5883	51.681	47.1249	1	1	1	1
2_D5	1	91.7798	55.4591	46.5371	26.9137	0	0	0	1
2_D5	2	86.7629	69.4817	47.9891	27.3691	0	0	0	1
2_D5	3	79.5963	70.5241	64.1742	38.7445	0	0	0	1
2_D5	4	86.9987	85.3275	50.1017	48.4318	0	0	0	1
2_D5	5	92.7948	69.9353	42.8485	31.1544	0	0	0	1
2_D6	1	98.6205	73.805	51.7634	25.4931	1	1	0	0
2_D6	2	85.8527	59.2818	57.2252	24.1099	1	1	0	0
2_D6	3	101.134	72.5293	48.8689	26.6032	1	1	0	0
2_D6	4	102.38	64.1686	35.8118	24.8708	1	1	0	0
2_D6	5	66.0496	68.8037	45.5004	23.0557	1	1	0	0
2_D7	1	103.944	81.0419	51.307	42.8562	0	0	0	1
2_D7	2	90.4091	63.0372	44.3955	46.1872	0	0	0	1
2_D7	3	79.0709	74.7745	44.4097	34.7144	0	0	0	1
2_D7	4	98.3401	64.4748	37.0795	43.5301	0	0	0	1
2_D7	5	98.8389	90.648	50.9887	58.5734	0	0	0	1
2_D8	1	78.2705	65.9746	60.7407	32.2363	0	0	1	1
2_D8	2	93.6967	75.4344	67.4704	43.5383	0	0	1	1
2_D8	3	83.7205	92.9922	53.4805	40.5645	0	0	1	1
2_D8	4	90.3877	76.1264	51.8213	48.8884	0	0	1	1
2_D8	5	123.185	90.3744	49.8317	31.3936	0	0	1	1
2_D9	1	70.0075	59.8472	51.7557	39.2552	1	0	0	1
2_D9	2	78.7663	62.4534	60.2947	41.5278	1	0	0	1
2_D9	3	90.9722	87.5011	55.3817	29.8609	1	0	0	1
2_D9	4	96.2101	105.206	61.0082	55.7694	1	0	0	1
2_D9	5	94.2832	79.0522	48.3102	41.0716	1	0	0	1
2_E1	1	93.0678	89.6418	64.446	39.9402	0	0	0	1
2_E1	2	80.9501	63.3738	47.4742	38.3542	0	0	0	1
2_E1	3	88.4636	69.7499	68.5391	42.0747	0	0	0	1
2_E1	4	106.156	92.1537	65.3917	41.4853	0	0	0	1
2_E1	5	109.473	103.402	40.4783	38.2593	0	0	0	1
2_E10	1	79.8575	60.9051	57.7396	28.9489	1	0	1	0
2_E10	2	100.867	80.9016	64.4088	44.3482	1	0	1	0
2_E10	3	86.8344	87.2961	66.0662	28.4235	1	0	1	0
2_E10	4	105.6	80.0281	46.4806	39.5011	1	0	1	0
2_E10	5	101.47	77.7632	55.0836	36.7702	1	0	1	0
2_E11	1	71.7409	64.6783	55.8965	41.6573	1	1	1	1
2_E11	2	76.8603	69.0187	53.5422	52.6646	1	1	1	1
2_E11	3	84.5193	76.1825	52.8409	49.099	1	1	1	1
2_E11	4	111.579	82.9599	36.0957	58.0585	1	1	1	1
2_E11	5	79.5991	82.1366	49.1535	46.3362	1	1	1	1
2_E12	1	94.4208	62.0178	56.2413	24.1399	0	1	0	0
2_E12	2	88.1599	61.0364	57.5686	26.8114	0	1	0	0
2_E12	3	98.7173	81.3612	41.4094	34.0628	0	1	0	0
2_E12	4	79.564	68.1007	59.1541	28.9713	0	1	0	0
2_E12	5	93.6545	77.367	52.3604	20.6731	0	1	0	0
2_E2	1	92.0426	61.7507	50.5284	7.49252	0	0	0	0
2_E2	2	73.2543	53.9026	46.2024	7.84734	0	0	0	0
2_E2	3	65.3033	59.675	32.5685	6.03376	0	0	0	0
2_E2	4	93.0966	60.0933	37.703	7.63468	0	0	0	0
2_E2	5	103.731	83.7394	39.3305	10.9712	0	0	0	0
2_E3	1	98.7209	64.5075	61.0139	29.0725	1	1	0	0
2_E3	2	92.7339	74.6817	49.9531	42.9187	1	1	0	0
2_E3	3	80.0507	72.8081	58.2219	43.3619	1	1	0	0
2_E3	4	98.1904	68.196	39.0862	39.2386	1	1	0	0
2_E3	5	77.8105	69.9534	49.1852	32.8616	1	1	0	0
2_E4	1	96.0607	66.5037	61.0963	43.4621	1	1	0	1
2_E4	2	88.0398	83.1282	66.0629	56.2564	1	1	0	1
2_E4	3	81.8275	97.2919	63.5854	54.4886	1	1	0	1
2_E4	4	77.9669	74.1728	56.5342	45.7486	1	1	0	1
2_E4	5	87.7655	84.6766	48.9743	51.0809	1	1	0	1
2_E5	1	92.166	63.5172	52.9742	41.3509	0	1	0	1
2_E5	2	98.0804	71.7032	53.4693	39.1374	0	1	0	1
2_E5	3	104.151	92.6967	49.1932	54.5817	0	1	0	1
2_E5	4	92.836	75.1343	59.3932	46.7346	0	1	0	1
2_E5	5	69.6532	48.7838	42.9815	21.4752	0	1	0	1
2_E6	1	94.1418	72.261	46.4216	25.2255	0	0	0	1
2_E6	2	103.687	77.7534	48.5829	32.6199	0	0	0	1
2_E6	3	93.8137	64.9429	44.1482	28.2044	0	0	0	1
2_E6	4	99.6379	78.1882	61.2502	71.7487	0	0	0	1
2_E6	5	74.9368	66.625	42.1703	24.6124	0	0	0	1
2_E7	1	100.916	91.4293	68.6934	51.1927	1	1	0	1
2_E7	2	80.5734	81.0118	47.0083	57.0887	1	1	0	1
2_E7	3	78.0376	102.644	64.497	58.8849	1	1	0	1
2_E7	4	89.5861	67.2247	53.3811	69.2028	1	1	0	1
2_E7	5	91.0564	61.7774	55.7824	43.1456	1	1	0	1
2_E8	1	73.3288	58.079	59.833	14.3386	1	0	0	0
2_E8	2	99.3404	73.4586	46.4388	18.7739	1	0	0	0
2_E8	3	77.5945	67.0868	50.094	20.1494	1	0	0	0
2_E8	4	85.2949	63.7079	63.7156	17.0968	1	0	0	0
2_E8	5	91.7798	71.1384	40.4391	17.6513	1	0	0	0
2_E9	1	72.5153	64.2037	68.9733	33.7727	0	1	1	0
2_E9	2	82.9965	61.0221	52.5155	37.8648	0	1	1	0
2_E9	3	95.2285	74.8135	51.79	41.9919	0	1	1	0
2_E9	4	79.0464	71.6694	51.7557	34.4138	0	1	1	0
2_E9	5	90.2517	83.3371	49.6356	39.7384	0	1	1	0
2_F1	1	92.7965	88.7044	68.5907	36.6882	1	0	1	0
2_F1	2	84.3411	74.7684	57.1803	30.5373	1	0	1	0
2_F1	3	94.1841	74.8153	56.3159	29.191	1	0	1	0
2_F1	4	98.0186	91.3311	58.1832	36.1442	1	0	1	0
2_F1	5	90.3796	83.9134	50.2042	31.9543	1	0	1	0
2_F10	1	69.4031	59.3777	63.7286	30.8655	1	0	0	1
2_F10	2	89.6616	57.8822	54.4394	37.9836	1	0	0	1
2_F10	3	108.148	72.9685	52.84	34.1143	1	0	0	1
2_F10	4	91.2151	65.0569	47.5239	32.9694	1	0	0	1
2_F10	5	101.219	76.932	62.5413	33.8196	1	0	0	1
2_F11	1	68.2637	54.428	51.0399	18.0596	0	0	1	0
2_F11	2	84.8519	63.381	43.4916	31.1065	0	0	1	0
2_F11	3	97.3862	87.2976	50.0566	24.1652	0	0	1	0
2_F11	4	88.5383	71.5293	40.0215	20.9541	0	0	1	0
2_F11	5	99.6077	71.9624	64.5762	25.1957	0	0	1	0
2_F12	1	84.998	77.2314	57.2868	42.0348	1	1	0	1
2_F12	2	92.5452	82.0898	56.8426	49.9977	1	1	0	1
2_F12	3	83.0555	75.7927	49.0917	39.3725	1	1	0	1
2_F12	4	90.5416	66.8106	46.4226	40.1713	1	1	0	1
2_F12	5	124.849	106.264	44.7646	50.3869	1	1	0	1
2_F2	1	89.7433	71.0895	93.1284	45.9168	1	0	1	1
2_F2	2	83.4641	71.2438	59.6816	43.7317	1	0	1	1
2_F2	3	100.925	90.4653	55.765	33.3109	1	0	1	1
2_F2	4	96.9646	71.9355	43.3073	53.2711	1	0	1	1
2_F2	5	91.4853	75.2913	44.2005	39.2055	1	0	1	1
2_F3	1	98.5819	66.5122	71.6279	34.992	1	1	0	0
2_F3	2	89.6838	86.2121	49.3225	43.7165	1	1	0	0
2_F3	3	96.1761	74.2577	50.778	28.3884	1	1	0	0
2_F3	4	81.3574	71.8486	57.3759	36.3704	1	1	0	0
2_F3	5	99.0383	80.3046	58.2297	38.6968	1	1	0	0
2_F4	1	93.7176	56.6564	60.7971	32.9322	0	1	1	0
2_F4	2	81.7392	58.622	55.2404	32.2161	0	1	1	0
2_F4	3	51.8859	48.151	59.301	28.3157	0	1	1	0
2_F4	4	88.6891	103.511	59.7902	38.6895	0	1	1	0
2_F4	5	101.061	74.7531	43.4087	36.3892	0	1	1	0
2_F5	1	95.8298	58.3488	48.4886	23.4704	1	0	0	1
2_F5	2	94.875	84.5506	51.7747	36.8864	1	0	0	1
2_F5	3	101.494	74.9608	50.794	36.3865	1	0	0	1
2_F5	4	86.8167	64.8328	52.5177	32.9274	1	0	0	1
2_F5	5	76.0251	71.8506	45.8532	31.4547	1	0	0	1
2_F6	1	99.8477	70.7243	53.4381	27.5391	1	0	1	0
2_F6	2	87.1894	72.0049	62.412	32.0934	1	0	1	0
2_F6	3	84.6938	70.9912	53.185	22.7098	1	0	1	0
2_F6	4	114.641	80.6923	51.6343	42.9609	1	0	1	0
2_F6	5	101.663	79.2954	49.0901	27.0589	1	0	1	0
2_F7	1	107.246	71.2743	60.4579	22.5221	0	0	0	1
2_F7	2	75.2528	71.9352	40.0292	25.2642	0	0	0	1
2_F7	3	81.6119	88.1624	60.9696	30.7613	0	0	0	1
2_F7	4	84.4223	65.1537	48.0472	28.8406	0	0	0	1
2_F7	5	110.225	76.465	48.5896	21.4391	0	0	0	1
2_F8	1	80.0692	64.0971	72.2187	25.6578	0	1	0	0
2_F8	2	98.0756	77.9637	56.9058	38.3411	0	1	0	0
2_F8	3	88.4404	68.0005	50.357	24.1565	0	1	0	0
2_F8	4	107.403	64.5536	58.7482	28.4819	0	1	0	0
2_F8	5	96.5479	73.4766	61.2998	28.6775	0	1	0	0
2_F9	1	75.2466	67.885	74.0956	45.2731	0	1	1	1
2_F9	2	86.5636	82.1835	43.6059	47.8601	0	1	1	1
2_F9	3	84.2609	72.6689	49.6176	41.3687	0	1	1	1
2_F9	4	100.056	83.8556	45.7344	51.903	0	1	1	1
2_F9	5	78.8333	77.0945	46.9439	45.4413	0	1	1	1
2_G1	1	95.3531	98.2259	72.6914	48.58	1	0	1	1
2_G1	2	104.694	88.6239	75.6322	38.6194	1	0	1	1
2_G1	3	91.5018	77.3956	49.7495	41.6795	1	0	1	1
2_G1	4	76.1427	64.7899	53.4352	44.2637	1	0	1	1
2_G1	5	78.4726	71.9732	52.2913	41.0937	1	0	1	1
2_G10	1	64.5444	54.4521	57.261	34.219	1	0	1	1
2_G10	2	94.8952	87.4434	63.5046	49.2995	1	0	1	1
2_G10	3	84.5712	82.726	68.0662	36.2588	1	0	1	1
2_G10	4	64.0795	45.4164	28.0349	38.3391	1	0	1	1
2_G10	5	108.755	89.8237	56.5322	44.1759	1	0	1	1
2_G11	1	66.5064	54.7307	54.1041	28.5586	1	0	0	1
2_G11	2	97.2302	70.1336	51.1046	23.5878	1	0	0	1
2_G11	3	89.7416	78.4244	53.1441	33.5914	1	0	0	1
2_G11	4	94.1923	62.0379	32.0326	26.0914	1	0	0	1
2_G11	5	105.796	91.044	51.0968	33.6802	1	0	0	1
2_G12	1	98.4918	77.9431	66.3442	42.1317	1	0	1	0
2_G12	2	90.109	71.6486	52.6469	33.463	1	0	1	0
2_G12	3	81.531	75.9764	48.6221	38.561	1	0	1	0
2_G12	4	96.3962	84.2178	63.4841	48.3253	1	0	1	0
2_G12	5	83.5088	87.8248	56.8318	34.8486	1	0	1	0
2_G2	1	83.5909	72.4886	80.8327	37.5353	0	0	1	1
2_G2	2	80.8748	59.5231	52.8967	33.2034	0	0	1	1
2_G2	3	81.7872	84.9171	27.96	33.5266	0	0	1	1
2_G2	4	83.4431	69.3193	44.2425	30.5392	0	0	1	1
2_G2	5	84.7835	77.6741	44.4279	33.0852	0	0	1	1
2_G3	1	97.9427	60.8268	61.251	23.5127	0	0	0	1
2_G3	2	80.1215	65.3	41.6927	26.8158	0	0	0	1
2_G3	3	88.1707	72.4496	44.422	24.5389	0	0	0	1
2_G3	4	91.8044	59.8932	40.9355	25.2341	0	0	0	1
2_G3	5	96.9471	74.6991	42.8295	24.5476	0	0	0	1
2_G4	1	90.6378	49.5808	57.2819	46.8658	1	1	0	1
2_G4	2	90.2489	70.8847	48.769	45.31	1	1	0	1
2_G4	3	95.6219	97.2618	56.0674	54.673	1	1	0	1
2_G4	4	93.4723	95.8695	56.1234	49.7062	1	1	0	1
2_G4	5	74.6288	96.4071	61.9772	58.862	1	1	0	1
2_G5	1	98.3911	62.9486	52.5084	34.1322	1	1	0	0
2_G5	2	86.3042	65.8438	54.5919	33.0503	1	1	0	0
2_G5	3	92.7073	88.8754	65.2395	37.2081	1	1	0	0
2_G5	4	107.399	78.4573	58.7601	43.8811	1	1	0	0
2_G5	5	114.589	82.9332	53.423	41.0994	1	1	0	0
2_G6	1	95.6403	82.722	55.3469	38.8054	1	0	0	1
2_G6	2	78.6213	67.9815	48.2394	67.1239	1	0	0	1
2_G6	3	96.7877	74.8948	56.6227	43.5814	1	0	0	1
2_G6	4	75.6265	69.4773	47.5887	36.7451	1	0	0	1
2_G6	5	70.2709	59.9424	54.6958	33.7488	1	0	0	1
2_G7	1	105.101	88.465	76.4598	40.2597	0	1	1	0
2_G7	2	82.4755	73.7835	50.417	38.4549	0	1	1	0
2_G7	3	112.672	96.1515	66.2703	44.8917	0	1	1	0
2_G7	4	93.0378	93.9494	52.3771	37.917	0	1	1	0
2_G7	5	107.959	96.2796	53.2225	43.5882	0	1	1	0
2_G8	1	78.4721	54.3617	64.7309	9.19817	0	0	0	0
2_G8	2	69.2125	47.5054	28.5423	10.672	0	0	0	0
2_G8	3	91.139	66.2694	49.9554	13.5787	0	0	0	0
2_G8	4	108.602	72.3301	36.1354	12.7011	0	0	0	0
2_G8	5	111.955	77.8165	43.6639	12.1133	0	0	0	0
2_G9	1	78.138	56.4657	76.3856	24.175	1	0	1	0
2_G9	2	98.1966	67.7392	60.9938	31.8536	1	0	1	0
2_G9	3	81.347	71.3129	51.3546	19.7138	1	0	1	0
2_G9	4	117.645	91.605	61.125	38.3821	1	0	1	0
2_G9	5	68.5494	69.3503	48.9598	19.868	1	0	1	0
2_H1	1	58.6439	81.9583	45.8503	46.9977	0	0	1	1
2_H1	2	89.3004	66.8303	58.8567	41.3817	0	0	1	1
2_H1	3	89.9108	70.5462	51.5019	41.0642	0	0	1	1
2_H1	4	82.4931	72.0033	60.808	49.0701	0	0	1	1
2_H1	5	101.519	105.993	57.5149	39.5489	0	0	1	1
2_H10	1	99.9929	78.8953	78.3634	53.5778	0	1	1	0
2_H10	2	99.84	86.6217	47.3388	52.7382	0	1	1	0
2_H10	3	71.7173	77.3863	52.0068	46.0546	0	1	1	0
2_H10	4	110.597	82.1643	44.5425	50.181	0	1	1	0
2_H10	5	45.146	67.5184	53.0028	38.5634	0	1	1	0
2_H11	1	83.5456	57.5026	48.4908	26.1239	0	0	0	1
2_H11	2	72.4713	62.9561	48.0507	24.0212	0	0	0	1
2_H11	3	94.0257	76.9365	47.7027	25.2557	0	0	0	1
2_H11	4	98.0025	80.9912	54.5938	47.594	0	0	0	1
2_H11	5	61.2942	67.9641	39.6459	19.2469	0	0	0	1
2_H12	1	64.7983	52.2189	41.1677	36.2419	1	1	1	0
2_H12	2	79.6071	63.0372	49.8481	51.6595	1	1	1	0
2_H12	3	98.6304	78.8301	54.2927	36.675	1	1	1	0
2_H12	4	96.2243	82.4392	55.277	34.0119	1	1	1	0
2_H12	5	85.2613	78.6903	46.3942	35.1622	1	1	1	0
2_H2	1	68.7043	82.0881	62.1708	41.7941	1	0	1	0
2_H2	2	82.071	71.3228	47.0706	41.8004	1	0	1	0
2_H2	3	89.8263	73.6835	49.2773	35.7129	1	0	1	0
2_H2	4	72.2429	68.4222	60.1577	25.1422	1	0	1	0
2_H2	5	108.494	88.8244	49.8192	35.676	1	0	1	0
2_H3	1	87.7619	79.605	64.3628	39.8694	0	0	0	1
2_H3	2	74.1364	62.4435	52.1846	38.6	0	0	0	1
2_H3	3	62.6959	82.1411	45.2028	37.4506	0	0	0	1
2_H3	4	98.2474	69.4404	39.7988	48.2166	0	0	0	1
2_H3	5	80.8803	74.0194	46.8276	43.2572	0	0	0	1
2_H4	1	108.494	65.5939	53.5119	23.3828	0	0	1	0
2_H4	2	60.4616	60.5859	44.4278	22.0273	0	0	1	0
2_H4	3	73.7976	82.5841	49.5611	28.4055	0	0	1	0
2_H4	4	84.5764	75.4233	41.1504	21.0745	0	0	1	0
2_H4	5	88.4923	82.6977	45.4111	20.2124	0	0	1	0
2_H5	1	109.065	36.271	51.7962	20.087	0	0	0	0
2_H5	2	79.5524	52.7313	50.8768	23.0097	0	0	0	0
2_H5	3	74.0728	62.0784	57.0873	21.9687	0	0	0	0
2_H5	4	90.209	88.6588	48.0311	37.8775	0	0	0	0
2_H5	5	93.9039	75.0007	46.8855	17.9666	0	0	0	0
2_H6	1	75.3499	46.7889	46.1349	32.6974	1	1	0	0
2_H6	2	86.4999	76.8503	56.0994	35.8331	1	1	0	0
2_H6	3	91.6653	75.295	63.0701	40.6414	1	1	0	0
2_H6	4	88.2064	63.6849	57.6337	29.0752	1	1	0	0
2_H6	5	87.5704	55.7895	24.3248	29.0318	1	1	0	0
2_H7	1	105.717	81.6505	76.8927	57.5925	1	1	1	1
2_H7	2	78.7792	78.0536	48.3529	47.855	1	1	1	1
2_H7	3	84.918	84.2141	55.749	48.7087	1	1	1	1
2_H7	4	96.0727	92.2545	59.6808	45.9289	1	1	1	1
2_H7	5	102.688	86.4583	52.3274	57.7778	1	1	1	1
2_H8	1	107.791	88.9509	83.4427	59.5622	1	1	0	1
2_H8	2	74.4805	54.1075	39.0772	38.1992	1	1	0	1
2_H8	3	75.5716	71.814	45.6358	48.7299	1	1	0	1
2_H8	4	71.0599	70.563	49.7341	37.1286	1	1	0	1
2_H8	5	72.7809	72.4285	51.5895	43.6162	1	1	0	1
2_H9	1	95.0481	65.3837	68.7644	12.9664	0	0	0	0
2_H9	2	56.6161	39.6926	47.0708	11.8566	0	0	0	0
2_H9	3	106.26	87.7286	49.7746	16.6939	0	0	0	0
2_H9	4	59.3478	53.6796	35.9035	5.50341	0	0	0	0
2_H9	5	87.6446	76.3064	43.6801	11.0282	0	0	0	0
