# Supplementary material for: Gene-Environment Interactions in Stress Response Contribute Additively to a Genotype-Environment Interaction
Source: PLoS Genet. 2016 Jul 20;12(7):e1006158. doi: 10.1371/journal.pgen.1006158 (PMC4954657; doi:10.1371/journal.pgen.1006158)
Supplement: S8 Table — Columns 2 through 5 labeled ‘G30_med’, ‘G37_med’, ‘E30_med’, and ‘E37_med’ are the median pixel intensity measurements from the five replicates, which were used in the analyses described in the paper. The genotype at the four loci are labeled as ‘0’ if the individual carries the BY allele or ‘1’ if it carries the YJM allele. (XLSX) [file pgen.1006158.s013.xlsx]

## Sheet: Median pixel intensity versus g
Well_pos	G30_med	G37_med	E30_med	E37_med	CHR1	CHR7	CHR10_1	CHR10_2
1_A10	90.4861	80.6689	54.0887	44.2328	1	1	1	0
1_A11	80.9703	65.9857	44.157	23.7856	0	0	0	1
1_A12	90.8993	76.6075	46.6391	33.8397	0	0	1	1
1_A2	96.9218	75.3507	49.2861	39.3311	0	0	1	1
1_A3	97.9599	93.154	59.7442	44.8228	1	1	0	0
1_A4	91.8623	91.9453	55.8045	47.8317	0	1	1	0
1_A5	94.3354	81.3241	52.4052	26.0095	1	0	0	0
1_A6	95.1499	63.9305	40.4989	10.2596	0	0	0	0
1_A7	85.286	70.1012	48.1226	40.001	1	0	1	0
1_A8	102.752	87.0934	55.2242	49.0703	1	0	1	0
1_A9	87.0706	66.9131	49.502	31.1778	1	0	0	1
1_B1	85.0259	77.9201	49.4605	38.9278	1	0	0	1
1_B10	79.0095	73.5694	59.1068	31.8116	0	1	0	0
1_B11	93.0654	77.2583	57.653	51.9454	0	1	0	1
1_B12	99.9817	88.0817	54.5655	36.6307	0	0	0	1
1_B2	104.247	86.8348	54.78	42.5993	1	0	0	1
1_B3	93.15	83.3002	60.832	50.1343	1	1	1	1
1_B4	93.607	72.185	62.141	50.8667	1	1	1	1
1_B5	99.3107	77.4546	51.5481	19.9388	0	0	0	0
1_B6	85.3833	75.2012	52.0059	22.9839	1	0	0	0
1_B7	96.8977	87.6394	52.1085	32.3913	0	0	1	0
1_B8	102.545	76.8838	52.0006	17.1965	0	0	1	0
1_B9	87.0793	81.1256	55.5566	54.0998	1	1	0	1
1_C1	105.255	94.9275	59.9844	51.8856	1	1	1	0
1_C10	95.2239	71.4487	47.9969	21.44	0	0	1	0
1_C11	90.6692	65.5038	42.831	9.52955	0	0	0	0
1_C12	80.124	69.2587	53.3639	40.6078	0	0	1	1
1_C2	93.4458	87.0417	59.4483	50.2588	1	0	1	1
1_C3	94.4544	75.1281	60.4682	37.4973	1	1	0	0
1_C4	91.6399	80.5706	59.6623	55.4977	1	1	1	1
1_C5	92.1783	78.4464	56.1518	57.0073	1	1	1	1
1_C6	95.1096	76.5151	50.395	39.4879	0	0	1	1
1_C7	85.345	83.8503	55.622	25.9153	0	0	1	0
1_C8	73.8719	62.9153	53.4091	25.6368	1	1	1	0
1_C9	107.316	84.0224	55.5294	42.0296	0	1	1	0
1_D1	98.4722	76.6818	46.0246	42.7514	1	1	0	0
1_D10	93.0758	77.8173	52.442	29.8613	0	0	0	0
1_D11	97.8129	82.7719	60.2958	53.8422	1	1	1	1
1_D12	87.4914	72.8465	49.1936	19.3919	1	0	1	0
1_D2	102.545	90.0067	58.1631	55.5676	1	1	0	1
1_D3	86.0743	72.0036	51.3651	36.0118	0	1	1	0
1_D4	96.5554	75.7432	53.729	32.2731	1	0	1	0
1_D5	92.6086	79.2886	54.6726	50.8282	0	1	1	1
1_D6	92.4342	67.7789	48.2431	13.6252	0	0	0	0
1_D7	91.2456	68.2588	51.3049	33.0688	0	0	1	0
1_D8	100.203	72.8507	45.5386	15.9113	0	0	0	0
1_D9	88.0911	77.5044	55.5129	50.4395	0	1	0	1
1_E1	81.9856	76.3967	46.8688	17.7167	1	0	0	0
1_E10	112.281	84.6937	57.0057	42.778	1	1	0	0
1_E11	86.4968	75.9854	56.1382	48.1554	1	1	1	1
1_E12	85.0526	88.6629	50.1272	50.1722	1	1	1	0
1_E2	89.1773	69.7407	56.6414	50.7976	0	0	1	1
1_E3	89.0882	72.5103	51.4766	46.0622	1	1	1	0
1_E4	88.4924	76.5419	53.988	36.5533	1	1	0	0
1_E5	77.8953	80.1947	53.1196	35.6064	0	1	1	0
1_E6	80.8494	83.5696	53.6006	54.5524	0	1	1	1
1_E7	89.6435	76.7247	52.0263	42.4323	0	1	1	0
1_E8	89.4081	76.8033	57.4488	44.9213	0	1	0	1
1_E9	84.4787	71.9675	52.8933	34.9657	1	0	1	0
1_F1	107.599	91.2473	55.9298	55.2254	1	1	1	0
1_F10	92.8971	79.0344	54.9371	51.5106	0	1	1	1
1_F11	81.1576	75.8633	52.8698	38.7201	0	1	1	1
1_F12	89.8287	73.4166	55.7686	44.2845	1	1	1	0
1_F2	88.1125	78.8963	53.2162	43.5517	1	0	1	1
1_F3	83.8345	79.8274	53.3163	38.5729	0	0	1	1
1_F4	87.4924	62.9814	43.886	11.5019	0	0	0	0
1_F5	85.3507	82.6432	55.8666	50.7741	0	1	1	1
1_F6	102.338	76.4806	56.0669	48.7581	0	1	0	1
1_F7	104.54	76.0896	53.9918	40.4566	0	0	1	1
1_F8	90.445	72.7536	60.4367	39.662	1	1	0	0
1_F9	93.4082	75.5462	52.7362	49.4991	0	1	0	1
1_G1	84.8868	74.5762	50.4269	29.4285	0	0	0	1
1_G10	100.258	72.4529	53.5544	33.9463	0	1	0	0
1_G11	101.465	78.1863	55.8462	40.5845	1	0	1	1
1_G12	83.7286	74.2214	53.902	29.8955	0	0	0	1
1_G2	92.014	75.8279	51.0125	25.7309	0	0	1	0
1_G3	91.5392	61.4689	49.8247	22.6392	0	0	1	0
1_G4	100.479	82.2933	49.5268	12.3387	0	0	0	0
1_G5	94.4136	76.4305	54.2216	52.7446	1	1	1	0
1_G6	75.167	66.904	43.273	12.242	0	0	0	0
1_G7	115.06	97.4124	53.6117	35.716	1	0	1	0
1_G8	99.6008	86.343	57.6896	41.101	0	0	1	1
1_G9	94.5921	81.0419	52.7478	39.5881	1	0	0	1
1_H1	98.4565	75.7542	59.934	40.0016	1	1	0	0
1_H10	108.71	77.7577	51.7121	44.571	1	1	0	0
1_H11	97.0685	68.3537	54.0869	23.2845	1	0	0	0
1_H12	79.5953	62.4937	40.8584	9.56885	0	0	0	0
1_H2	92.7662	80.2313	51.7259	40.5766	1	1	1	0
1_H3	97.1091	69.0721	45.3256	18.105	0	0	0	0
1_H4	90.0141	83.7408	50.4751	31.999	0	0	0	1
1_H5	83.9208	60.8639	47.9018	26.2421	0	1	1	0
1_H6	100.48	67.9887	50.9835	34.6804	1	0	0	1
1_H7	83.5508	90.9136	54.4642	39.0705	1	1	1	0
1_H8	80.0792	69.9162	45.5677	7.13692	0	0	0	0
1_H9	91.9487	84.28	55.7562	17.9187	0	0	1	0
2_A1	91.1207	71.2961	50.3909	47.3767	0	1	0	1
2_A10	90.9948	67.4202	45.3246	33.929	0	0	0	1
2_A11	73.4908	62.3577	40.3493	7.11343	0	0	0	0
2_A12	85.4928	79.3175	53.5407	47.0342	1	1	1	0
2_A2	90.1722	66.695	51.6507	22.2167	0	0	1	0
2_A3	101.148	73.0546	48.8648	14.3638	0	0	0	0
2_A4	89.6302	90.5265	58.4558	51.5153	0	1	1	1
2_A5	87.1323	86.7865	53.5693	43.1977	0	1	1	1
2_A6	84.6837	64.6456	45.8103	36.6743	0	0	0	1
2_A7	89.9178	72.6184	50.0971	28.7119	0	1	0	0
2_A8	100.61	84.8688	62.634	46.9058	1	1	1	1
2_A9	90.0426	74.5803	55.3058	47.6309	1	1	1	1
2_B1	81.9475	63.1737	49.5013	34.2941	1	1	0	0
2_B10	82.2624	63.3428	51.8406	40.8459	0	1	0	0
2_B11	87.2465	60.3596	40.66	7.06413	0	0	0	0
2_B12	100.485	86.9484	53.7028	44.4854	0	1	0	1
2_B2	82.6993	53.4833	40.5051	19.7365	0	0	0	0
2_B3	93.2969	70.1826	46.7835	32.9723	1	0	0	1
2_B4	98.8205	69.887	52.1554	43.699	0	1	0	1
2_B5	85.8249	84.103	57.0635	51.1263	1	1	1	1
2_B6	78.2871	80.0562	56.8902	44.6391	0	1	0	0
2_B7	96.2888	82.2488	56.4186	36.2772	0	1	0	0
2_B8	79.705	74.6558	47.9954	21.6725	0	0	1	0
2_B9	79.9622	62.0564	47.7926	15.2793	1	0	1	0
2_C1	94.6785	89.911	60.6215	35.2294	1	1	0	0
2_C10	90.0232	56.8883	42.5517	8.52211	0	0	0	0
2_C11	88.9553	71.0707	49.9053	48.2559	0	1	0	1
2_C12	85.9403	68.6086	47.3305	26.0213	0	1	0	0
2_C2	79.6849	75.734	47.8105	32.195	1	0	0	1
2_C3	96.687	72.8456	45.0451	10.1149	0	0	0	0
2_C4	93.2633	70.9138	46.4298	26.6087	0	0	0	1
2_C5	94.9998	74.7825	50.5104	42.7357	1	1	0	0
2_C6	83.4922	74.7713	46.5877	29.5997	1	0	0	1
2_C7	89.2763	69.8693	51.0435	13.5696	1	0	0	0
2_C8	82.7222	67.2564	49.6793	43.0774	0	1	1	1
2_C9	87.23	80.224	50.9483	51.2165	0	1	0	0
2_D1	79.3864	60.6699	48.5298	29.9157	0	0	1	0
2_D10	91.5899	75.3053	48.3022	27.2416	0	0	1	0
2_D11	82.2769	76.067	54.948	54.6173	1	1	1	1
2_D12	86.6841	81.0296	49.3895	39.4122	1	0	1	1
2_D2	85.9966	84.034	55.4908	28.4034	0	0	1	0
2_D3	89.0542	56.514	42.4258	7.82145	0	0	0	0
2_D4	90.7929	78.5883	51.7682	48.8648	1	1	1	1
2_D5	86.9987	69.9353	47.9891	31.1544	0	0	0	1
2_D6	98.6205	68.8037	48.8689	24.8708	1	1	0	0
2_D7	98.3401	74.7745	44.4097	43.5301	0	0	0	1
2_D8	90.3877	76.1264	53.4805	40.5645	0	0	1	1
2_D9	90.9722	79.0522	55.3817	41.0716	1	0	0	1
2_E1	93.0678	89.6418	64.446	39.9402	0	0	0	1
2_E10	100.867	80.0281	57.7396	36.7702	1	0	1	0
2_E11	79.5991	76.1825	52.8409	49.099	1	1	1	1
2_E12	93.6545	68.1007	56.2413	26.8114	0	1	0	0
2_E2	92.0426	60.0933	39.3305	7.63468	0	0	0	0
2_E3	92.7339	69.9534	49.9531	39.2386	1	1	0	0
2_E4	87.7655	83.1282	61.0963	51.0809	1	1	0	1
2_E5	92.836	71.7032	52.9742	41.3509	0	1	0	1
2_E6	94.1418	72.261	46.4216	28.2044	0	0	0	1
2_E7	89.5861	81.0118	55.7824	57.0887	1	1	0	1
2_E8	85.2949	67.0868	50.094	17.6513	1	0	0	0
2_E9	82.9965	71.6694	51.79	37.8648	0	1	1	0
2_F1	92.7965	83.9134	57.1803	31.9543	1	0	1	0
2_F10	91.2151	65.0569	54.4394	33.8196	1	0	0	1
2_F11	88.5383	71.5293	50.0566	24.1652	0	0	1	0
2_F12	90.5416	77.2314	49.0917	42.0348	1	1	0	1
2_F2	91.4853	71.9355	55.765	43.7317	1	0	1	1
2_F3	96.1761	74.2577	57.3759	36.3704	1	1	0	0
2_F4	88.6891	58.622	59.301	32.9322	0	1	1	0
2_F5	94.875	71.8506	50.794	32.9274	1	0	0	1
2_F6	99.8477	72.0049	53.185	27.5391	1	0	1	0
2_F7	84.4223	71.9352	48.5896	25.2642	0	0	0	1
2_F8	96.5479	68.0005	58.7482	28.4819	0	1	0	0
2_F9	84.2609	77.0945	46.9439	45.4413	0	1	1	1
2_G1	91.5018	77.3956	53.4352	41.6795	1	0	1	1
2_G10	84.5712	82.726	57.261	38.3391	1	0	1	1
2_G11	94.1923	70.1336	51.1046	28.5586	1	0	0	1
2_G12	90.109	77.9431	56.8318	38.561	1	0	1	0
2_G2	83.4431	72.4886	44.4279	33.2034	0	0	1	1
2_G3	91.8044	65.3	42.8295	24.5476	0	0	0	1
2_G4	90.6378	95.8695	56.1234	49.7062	1	1	0	1
2_G5	98.3911	78.4573	54.5919	37.2081	1	1	0	0
2_G6	78.6213	69.4773	54.6958	38.8054	1	0	0	1
2_G7	105.101	93.9494	53.2225	40.2597	0	1	1	0
2_G8	91.139	66.2694	43.6639	12.1133	0	0	0	0
2_G9	81.347	69.3503	60.9938	24.175	1	0	1	0
2_H1	89.3004	72.0033	57.5149	41.3817	0	0	1	1
2_H10	99.84	78.8953	52.0068	50.181	0	1	1	0
2_H11	83.5456	67.9641	48.0507	25.2557	0	0	0	1
2_H12	85.2613	78.6903	49.8481	36.2419	1	1	1	0
2_H2	82.071	73.6835	49.8192	35.7129	1	0	1	0
2_H3	80.8803	74.0194	46.8276	39.8694	0	0	0	1
2_H4	84.5764	75.4233	45.4111	22.0273	0	0	1	0
2_H5	90.209	62.0784	50.8768	21.9687	0	0	0	0
2_H6	87.5704	63.6849	56.0994	32.6974	1	1	0	0
2_H7	96.0727	84.2141	55.749	48.7087	1	1	1	1
2_H8	74.4805	71.814	49.7341	43.6162	1	1	0	1
2_H9	87.6446	65.3837	47.0708	11.8566	0	0	0	0
