# Supplementary material for: Gene-Environment Interactions in Stress Response Contribute Additively to a Genotype-Environment Interaction
Source: PLoS Genet. 2016 Jul 20;12(7):e1006158. doi: 10.1371/journal.pgen.1006158 (PMC4954657; doi:10.1371/journal.pgen.1006158)
Supplement: S9 Table — The first 11 rows show how the primes were designed to make allele replacement primers. Base pairs shown in black are sequences found in the kanMX drug resistance cassette, which is used for drug selection and are same in all of the PCR primers. Base pairs shown in green varies depends on which genes are being replaced. For allele replacements on the positive strand, primers labeled GeneX MAR1 and GeneX MAR2 were used to amplify the promoter and the coding region of the gene being replaced with a 60bp tail overlapping the first 60bp of the kanMX cassette. KanMX amplification primer 3 and GeneX MAR4 were used to amplify the kanMX cassette with a 60 bp tail that is homologous to the genomic region downstream of the transcribed portion of the gene. The two PCR products were then co-transformed into the yeast cell and selected for G418 resistance. For allele replacements on the negative strand, primers labeled GeneX MAR1 and kanMX amplification primer 2 were used to amplify the kanMX cassette with a 60 bp tail that is homologous to the genomic region downstream of the transcribed portion of the gene. GeneX MAR3 and GeneX MAR4 were used to amplify the promoter and the coding region of the gene being replaced with a 60bp tail overlapping the last 60bp of the kanMX cassette. Expected PCR amplicons are provided in S2 Note. (XLSX) [file pgen.1006158.s014.xlsx]

## Sheet: Sheet1
For replacement of genes on the positive strand
1. promoter of the gene to be replaced ~500bp upstream of start codon	NNNNNNNNNNNNNNNNNNNN
2. first 60 bases of kanMX + 20 bases from the terminus of gene to be deleted	TAAATGTACGGGCGACAGTCACATCATGCCCCTGAGCTGCGCACGTCAAGACTGTCAAGG NNNNNNNNNNNNNNNNNNNN
3. kanMX amplification primer 3	CCTTGACAGTCTTGACGTGC
4. 60 bases immediately downstream from primer 2 + last 20 bases of kanMX	NNNNNNNNNNNNNNNNNNNNNNNNNNNNNNNNNNNNNNNNNNNNNNNNNNNNNNNNNNNN CGCACTTAACTTCGCATCTG
For replacement of genes on the negative strand
1. 60bp ~500bp upstream of start codon + first 20 bases of kanMX	NNNNNNNNNNNNNNNNNNNNNNNNNNNNNNNNNNNNNNNNNNNNNNNNNNNNNNNNNNNN CCTTGACAGTCTTGACGTGC
2. kanMX amplification primer 2	CGCACTTAACTTCGCATCTG
3. last 60 bases of kanMX +20bp immediately downstream from primer 1	AGCGTGATTTATATTTTTTTTCGCCTCGACATCATCTGCCCAGATGCGAAGTTAAGTGCG NNNNNNNNNNNNNNNNNNNN
4. 20bp from the terminus of the gene	NNNNNNNNNNNNNNNNNNNN
Locus I
GEM1 MAR1	AGTGGAAAACTTTAAGTCTACTGAGTCTTGAGACCTTATCACCCTTTGAAGGTTT CCTTGACAGTCTTGACGTGC
GEM1 MAR3	AGCGTGATTTATATTTTTTTTCGCCTCGACATCATCTGCCCAGATGCGAAGTTAAGTGCG CTTGCAAATGAGCGTGGTT
GEM1 MAR4	TGAAAACAAAAATAGCGGACTTC
SPC72 MAR1	GTTTTGAGGGTAAACCACTATACCAAATGTTGAAGATCTAAAGGTATCGATCAAATATGT CCTTGACAGTCTTGACGTGC
SPC72 MAR3	AGCGTGATTTATATTTTTTTTCGCCTCGACATCATCTGCCCAGATGCGAAGTTAAGTGCG TGCTAGAGAGTGACTGAGTGT
SPC72 MAR4	ACTTTTGCTTCCCTCTGTGT
AIM2 MAR1	CCAAACTCCTACCTATTCATTTCATCAATTAATTAATATTATATAGCCACGAATTTATGA CCTTGACAGTCTTGACGTGC
AIM2 MAR3	AGCGTGATTTATATTTTTTTTCGCCTCGACATCATCTGCCCAGATGCGAAGTTAAGTGCG AACTGACCGATAATATAAAGTGCTCA
AIM2 MAR4	TAGGGAAGTGTTGCATTTCT
ACS1 MAR1	TGTAAAGAATAAATAATTATAAGTATAAATAAAAAGAGAAGGTGAAATAATAATAAGTAA CCTTGACAGTCTTGACGTGC
ACS1 MAR3	AGCGTGATTTATATTTTTTTTCGCCTCGACATCATCTGCCCAGATGCGAAGTTAAGTGCG GCAGCTCGGTTATAAGAGAACA
ACS1 MAR4	TCACGTCAATATAATCGTAATGAA
OAF1 MAR1	TGTACGCAATTGCCGCTTTT
OAF1 MAR2	TAAATGTACGGGCGACAGTCACATCATGCCCCTGAGCTGCGCACGTCAAGACTGTCAAGG TCGGTCAGTTTCATAAATTCGTGG
OAF1 MAR4	AGAGCTCTTCTTACGTTAACCGTTATATACATATATATATATATTGAGCACTTTATATTA CGCACTTAACTTCGCATCTG
GPB2 MAR1	CCACAACGGCTTCTCTTTTA
GPB2 MAR2	TAAATGTACGGGCGACAGTCACATCATGCCCCTGAGCTGCGCACGTCAAGACTGTCAAGG TGCCAAAATATTTCGCTGGT
GPB2 MAR4	TTTATTTTTTTTTTTTCGATTAATTGAATTAGGGGACTATGAACCTAATTGTTAATTTTT CGCACTTAACTTCGCATCTG
PEX22 MAR1	CTTTCACTTTGTAAACTTTGTTTAGT
PEX22 MAR2	TAAATGTACGGGCGACAGTCACATCATGCCCCTGAGCTGCGCACGTCAAGACTGTCAAGG ACCGAGCTGCTTACTTATTAT
PEX22 MAR4	GATTTCTTTCCTTTTTATATTGACGACTTTTTTTTTTTCGTGTGTTTTTGTTCTCTTATA CGCACTTAACTTCGCATCTG
FLC2 MAR1	GCTTAGAATAGCCGCCCAGT
FLC2 MAR2	TAAATGTACGGGCGACAGTCACATCATGCCCCTGAGCTGCGCACGTCAAGACTGTCAAGG GTGTGGTGTTGGGATGTAATGG
FLC2 MAR4	ACATTTAAGGAAGCAGAGCCAAAGCGAATTTCACATTTAAGGTTTTTATCGCTGAAATAT CGCACTTAACTTCGCATCTG
Locus VII
MGA1 MAR1	TTTCACCCACGCCATAAAAT
MGA1 MAR2	TAAATGTACGGGCGACAGTCACATCATGCCCCTGAGCTGCGCACGTCAAGACTGTCAAGGCCTTGGTATCAACAGCGGTAA
MGA1 MAR4	ATGGAGAATGTTCGTTCTTCCCTACGTTCACTGAATGTTCGCACTTAACTTCGCATCTG
YGR250c MAR1	GTAAAGAATGAAGAAAAAAGGAGTAAAAAGTATGAATAAGATAAATGAAAATATAAAAATCCTTGACAGTCTTGACGTGC
YGR250c MAR3	AGCGTGATTTATATTTTTTTTCGCCTCGACATCATCTGCCCAGATGCGAAGTTAAGTGCGAAAAACCAACTAATACATGAAGAAAAA
YGR250c MAR4	TCTAGTGGCCCCGAGGAT
NOP19 MAR1	TCTTTCCTCGGTAGTGTTCAGA
NOP19 MAR2	TAAATGTACGGGCGACAGTCACATCATGCCCCTGAGCTGCGCACGTCAAGACTGTCAAGGGCAAACATCATTACGCCCTA
NOP19 MAR4	GCAGTATGCAATAATTGCCTTGGCTAGAATTCTCTTCTGTACGTATTCATTTGTTGACAACGCACTTAACTTCGCATCTG
Locus X_1
BIT61 MAR1	GACAGACCTTGGTGTAGGATGGAATAAAGTTTTGTTGTGATATTAAATA CCTTGACAGTCTTGACGTGC
BIT61 MAR3	AGCGTGATTTATATTTTTTTTCGCCTCGACATCATCTGCCCAGATGCGAAGTTAAGTGCG GGAGATTGAAATAAAGTGTTAGATGC
BIT61 MAR4	CGCCAATTGACCTCTGTAGAA
IKS1 MAR1	CGTGAACATTGGTGATAAGCGAGAATATTTTCTATAAATTTGTAAAGTAAAAATAAATTA CCTTGACAGTCTTGACGTGC
IKS1 MAR3	AGCGTGATTTATATTTTTTTTCGCCTCGACATCATCTGCCCAGATGCGAAGTTAAGTGCG CGTGCTATTTAGTTTGCAATGTG
IKS1 MAR4	AACGTAAGAAGGGCGGTTTT
Locus X_2
RPS5 MAR1	GAAATAACCGACCATTCCAAA
RPS5 MAR2	TAAATGTACGGGCGACAGTCACATCATGCCCCTGAGCTGCGCACGTCAAGACTGTCAAGG TGCAGCAGCAAATGTAGAGTG
RPS5 MAR4	GGACGCTAAAATTAAAAAGCAAATGAACCGCCATTAAA CGCACTTAACTTCGCATCTG
YJR124C MAR1	GGTACTATTTACATTGTCtCTAAACGTAACGTTTCCTTGAAATGATCTACACATGTTTCT CCTTGACAGTCTTGACGTGC
YJR124C MAR3	AGCGTGATTTATATTTTTTTTCGCCTCGACATCATCTGCCCAGATGCGAAGTTAAGTGCG AAGTCACTCTACATTTGCTGCTG
YJR124C MAR4	TCGAAAAAGCTCATTGCAGA
ENT3 MAR1	TTTCGTGAAATAGTTTGTGAATCAAGACAAACATATAAAGGAGAAATA CCTTGACAGTCTTGACGTGC
ENT3 MAR3	AGCGTGATTTATATTTTTTTTCGCCTCGACATCATCTGCCCAGATGCGAAGTTAAGTGCG CAGTGGAGATTAGATAGTAATGTTCG
ENT3 MAR4	GGGACGTCGATAGGAGATCA
VPS70 MAR1	GTATAAGAAATTGAAGCCATGTTTATAGAGTATATACAAAAAAGCCTCTCATGGTTATTA CCTTGACAGTCTTGACGTGC
VPS70 MAR3	AGCGTGATTTATATTTTTTTTCGCCTCGACATCATCTGCCCAGATGCGAAGTTAAGTGCG TTCAAAGTCACTCTACGTATGCAA
VPS70 MAR4	GCAAGGGGCCGTACTTATTA
RSF2 MAR1	TTAATAAGTACGGCCCCTTGCCTTGTCAAACCTTTTTACCCGGGCCATCAAACTCAAGCA CCTTGACAGTCTTGACGTGC
RSF2 MAR3	AGCGTGATTTATATTTTTTTTCGCCTCGACATCATCTGCCCAGATGCGAAGTTAAGTGCG AACTCCGAATGGAACAATGC
RSF2 MAR4	CGTACTGTCTAATGCGGTGGA
