# Supplementary material for: Gene-Environment Interactions in Stress Response Contribute Additively to a Genotype-Environment Interaction
Source: PLoS Genet. 2016 Jul 20;12(7):e1006158. doi: 10.1371/journal.pgen.1006158 (PMC4954657; doi:10.1371/journal.pgen.1006158)
Supplement: S10 Table — All the genomes were downloaded from SGD. (XLSX) [file pgen.1006158.s015.xlsx]

## Sheet: Sheet1
Strain Name	Version
AWRI1631	AWRI1631_AWRI_2008_ABSV01000000.fsa
AWRI796	AWRI796_AWRI_2010_ADVS01000000.fsa
BC187	BC187_Stanford_2014_JRII00000000.fsa
BY4741	BY4741_Stanford_2014_JRIS00000000/
CBS7960	CBS7960_WashU_2011_AEWL01000000.fsa
CEN.PK	CEN.PK113-7D_Delft_2012_AEHG00000000/
CLIB215	CLIB215_WashU_2010_AEWP01000000.fsa
CLIB324	CLIB324_WashU_2011_AEWM01000000.fsa
CLIB382	CLIB382_WashU_2011_AFDG01000000.fsa
DBVPG6044	DBVPG6044_Stanford_2014_JRIG00000000.fsa
EC1118	EC1118_Genoscope_2009_PRJEA37863.fsa
EC9-8	EC9-8_ASinica_2011_AGSJ00000000.fsa
FL100	FL100_Stanford_2014_JRIT00000000/
Foster's B	FostersB_AWRI_2010_AEHH01000000.fsa
Foster's O	FostersO_AWRI_2010_AEEZ01000000.fsa
FY1679	FY1679_Stanford_2014_JRIN00000000.fsa
JAY291	JAY291_Duke_2009_ACFL01000000.fsa
K11	K11_Stanford_2014_JRIJ00000000.fsa
Kyokai7	Kyokai7_NRIB_2011_BABQ01000000.fsa
L1528	L1528_Stanford_2014_JRIK00000000.fsa
LalvinQA23	LalvinQA23_AWRI_2011_ADVV01000000.fsa
M22	M22WashU_2008_ABPC01000000.fsa
PW5	PW5_WashU_2011_AFDC01000000.fsa
Red Star	RedStar_Stanford_2014_JRIL00000000.fsa
RM11-1a	RM11-1a_Broad_2005_AAEG01000000/
Sigma1278b	Sigma1278b_MIT_2009_ACVY01000000/
SK1	SK1_Stanford_2014_JRIH00000000/
T7	T7_WashU_2011_AFDE01000000.fsa
T73	T73_WashU_2011_AFDF01000000.fsa
UC5	UC5_WashU_2011_AFDD01000000.fsa
UWOPS05_217_3	UWOPS05-217-3_Stanford_2014_JRIM00000000.fsa
VIN13	Vin13_AWRI_2010_ADXC01000000.fsa
VL3	VL3_AWRI_2011_AEJS01000000.fsa
W303	W303_MPG_2012_ALAV00000000/ derivative: W303-K6001
Y10	Y10_WashU_2011_AEWK01000000.fsa
Y55	Y55_Stanford_2014_JRIF00000000/
YJM269	YJM269_WashU_2011_AEWN01000000.fsa
YJM339	YJM339_Stanford_2014_JRIE00000000.fsa
YPH499	YPH499_Stanford_2014_JRIO00000000.fsa
YPS128	YPS128_Stanford_2014_JRID00000000.fsa
YPS163	YPS163_Stanford_2014_JRIC00000000/
YS9	YS9_Stanford_2014_JRIB00000000.fsa
ZTW1	ZTW1_Zhejiang_2012_AMDD00000000.fsa
